# Supplementary material for: 2-Cyano­anilinium tetra­fluoro­borate
Source: Acta Crystallogr Sect E Struct Rep Online. 2009 Sep 9;65(Pt 10):o2373. doi: 10.1107/S1600536809032863 (PMC2970182; doi:10.1107/S1600536809032863)
Supplement: Supplementary file 2 [file e-65-o2373-Isup2.hkl]

# 
# h,k,l, Fc-squared, Fo-squared, sigma(Fo-squared) and status flag 
# 
data_I
_shelx_title ' 1 in P2(1)/n' 
_shelx_refln_list_code          4 
_shelx_F_calc_maximum       88.09 
_exptl_crystal_F_000       416.00 
_reflns_d_resolution_high  0.7700 
 
loop_ 
 _symmetry_equiv_pos_as_xyz 
 'x, y, z' 
 '-x+1/2, y+1/2, -z+1/2' 
 '-x, -y, -z' 
 'x-1/2, -y-1/2, z-1/2' 
 
_cell_length_a    10.9709 
_cell_length_b     7.3565 
_cell_length_c    11.0222 
_cell_angle_alpha  90.000 
_cell_angle_beta  103.112 
_cell_angle_gamma  90.000 
 
_shelx_F_squared_multiplier     1.000 
 
loop_ 
 _refln_index_h 
 _refln_index_k 
 _refln_index_l 
 _refln_F_squared_calc 
 _refln_F_squared_meas 
 _refln_F_squared_sigma 
 _refln_observed_status 
   2   0   0     5419.27     4993.05     46.09 o 
   4   0   0        1.81        9.77      0.78 o 
   6   0   0     1970.75     2001.77     33.64 o 
   8   0   0      427.64      364.92     10.68 o 
  10   0   0        4.94        3.73      1.52 o 
  12   0   0       65.03       66.03      7.24 o 
   1   1   0       11.78       12.05      0.37 o 
   2   1   0     1263.95     1384.46     10.11 o 
   3   1   0      141.33      175.80      2.27 o 
   4   1   0      145.13      157.47      3.24 o 
   5   1   0      547.01      498.40      6.28 o 
   6   1   0       25.84       29.36      1.17 o 
   7   1   0      101.40       95.86      2.44 o 
   8   1   0       75.66       91.78      2.61 o 
   9   1   0        9.73       10.87      1.28 o 
  10   1   0       23.57       29.82      2.29 o 
  11   1   0       70.61       61.63      2.96 o 
  12   1   0       22.64       27.79      3.98 o 
  13   1   0       30.97       36.99      4.86 o 
   0   2   0      954.21      806.89     74.43 o 
   1   2   0     1374.07     1416.13      9.54 o 
   2   2   0     4999.52     4933.36     39.91 o 
   3   2   0      220.84      208.43      3.07 o 
   4   2   0       29.85       37.48      1.31 o 
   5   2   0       96.74      116.68      2.28 o 
   6   2   0       12.80       10.25      0.88 o 
   7   2   0       50.23       47.74      2.61 o 
   8   2   0        6.46       16.73      1.53 o 
   9   2   0      158.31      160.47      4.20 o 
  10   2   0       39.13       36.67      2.82 o 
  11   2   0       12.53       13.13      2.14 o 
  12   2   0       11.19       12.21      2.80 o 
  13   2   0        0.01       11.41      7.85 o 
   1   3   0     1640.87     1693.69     16.10 o 
   2   3   0        0.71        3.74      0.92 o 
   3   3   0       10.05       14.88      0.83 o 
   4   3   0      263.85      259.06     11.16 o 
   5   3   0      177.26      160.00      3.70 o 
   6   3   0       18.54       30.30      1.41 o 
   7   3   0      259.62      255.99      5.17 o 
   8   3   0       25.83       24.74      1.64 o 
   9   3   0       42.96       38.43      2.26 o 
  10   3   0      125.08      124.31      4.08 o 
  11   3   0        4.38        3.53      1.90 o 
  12   3   0       11.23       27.93      7.10 o 
  13   3   0       18.59       21.57      6.41 o 
   0   4   0      726.93      697.83     17.38 o 
   1   4   0        7.79        9.64      0.88 o 
   2   4   0      122.64      152.58      3.51 o 
   3   4   0        0.40        0.77      0.87 o 
   4   4   0       49.60       51.84      1.53 o 
   5   4   0      725.84      709.32     10.88 o 
   6   4   0       93.63       74.51      3.26 o 
   7   4   0       32.41       29.40      2.18 o 
   8   4   0       15.52       16.78      1.52 o 
   9   4   0       86.69       79.61      3.13 o 
  10   4   0       16.35       16.55      2.98 o 
  11   4   0       36.85       39.88      4.80 o 
  12   4   0       35.93       34.27      7.27 o 
   1   5   0      276.36      237.82      4.06 o 
   2   5   0      780.88      811.84     11.02 o 
   3   5   0       33.62       39.88      2.29 o 
   4   5   0       38.86       36.76      2.16 o 
   5   5   0       10.00       16.98      2.07 o 
   6   5   0      144.41      145.13      4.99 o 
   7   5   0       12.91       15.11      2.06 o 
   8   5   0        5.52       10.08      1.89 o 
   9   5   0        3.80        5.41      1.77 o 
  10   5   0        0.78        0.92      2.58 o 
  11   5   0        1.86       -3.21      3.67 o 
   0   6   0       49.33       35.20      2.33 o 
   1   6   0       16.55       25.24      2.79 o 
   2   6   0       22.37       26.14      2.76 o 
   3   6   0       20.67       23.58      2.09 o 
   4   6   0      180.94      165.58      5.86 o 
   5   6   0       87.47       88.58      4.11 o 
   6   6   0       43.97       41.58      3.02 o 
   7   6   0       25.61       26.14      3.27 o 
   8   6   0        0.03       -1.28      1.93 o 
   9   6   0        8.43        9.75      2.85 o 
  10   6   0        3.67        2.31      2.75 o 
   1   7   0       23.03       25.69      2.93 o 
   2   7   0       13.17       15.98      2.05 o 
   3   7   0       32.03       29.93      2.61 o 
   4   7   0        3.11        3.33      1.58 o 
   5   7   0       49.66       47.03      3.43 o 
   6   7   0        0.87       -0.09      1.25 o 
   7   7   0        0.36       12.82      5.25 o 
   8   7   0        2.77        2.58      2.37 o 
   9   7   0       14.19        6.75      3.68 o 
   0   8   0        0.76        5.11      3.32 o 
   1   8   0       18.53       22.45      3.62 o 
   2   8   0       34.47       32.61      3.91 o 
   3   8   0       76.14       73.18      5.24 o 
   4   8   0        7.34        4.95      2.35 o 
   5   8   0        8.72        8.95      4.06 o 
   6   8   0       19.04       13.82      3.28 o 
   7   8   0        0.03       -0.34      2.55 o 
   1   9   0       12.59       11.07      3.24 o 
   2   9   0        1.43        3.43      2.44 o 
   3   9   0        0.53        3.81      3.21 o 
   4   9   0        3.07        5.46      3.86 o 
 -13   0   1        1.50       -2.09      3.12 o 
 -11   0   1        0.60       -0.10      1.40 o 
  -9   0   1      247.36      220.40      7.31 o 
  -7   0   1       41.11       34.30      4.16 o 
  -5   0   1      490.64      481.06      8.44 o 
  -3   0   1     5020.26     4565.71     51.22 o 
   3   0   1       78.09       85.14      1.98 o 
   5   0   1      137.91      114.56      6.77 o 
   7   0   1      231.70      204.97      8.19 o 
   9   0   1        6.14        8.32      1.55 o 
  11   0   1      241.84      266.36     15.00 o 
  13   0   1       32.66       20.83      5.18 o 
 -13   1   1        1.20        8.36      6.95 o 
 -12   1   1        0.07        1.30      2.11 o 
 -11   1   1       65.86       66.80      3.42 o 
 -10   1   1       83.51       82.85      3.40 o 
  -9   1   1      131.35      146.71      3.93 o 
  -8   1   1       91.24       90.99      2.71 o 
  -7   1   1       74.02       66.59      2.03 o 
  -6   1   1      233.03      185.13      3.25 o 
  -5   1   1        2.50        7.83      1.15 o 
  -4   1   1     1808.00     1862.14     18.09 o 
  -3   1   1       23.92       36.77      0.87 o 
  -2   1   1     2721.47     2767.68     16.18 o 
  -1   1   1      288.68      243.64      1.99 o 
   0   1   1      326.95      346.08      2.05 o 
   1   1   1       19.52       13.74      0.60 o 
   2   1   1      832.25      845.04      7.99 o 
   3   1   1       76.57       92.42      1.58 o 
   4   1   1      310.47      325.69      4.61 o 
   5   1   1       47.28       56.18      2.03 o 
   6   1   1      703.22      783.44     12.09 o 
   7   1   1      217.62      223.74      4.87 o 
   8   1   1        8.96        8.76      1.06 o 
   9   1   1       18.14       16.46      1.46 o 
  10   1   1       52.58       53.53      3.12 o 
  11   1   1       10.07       12.49      2.70 o 
  12   1   1       15.68       19.91      3.37 o 
  13   1   1        4.85        6.60      3.04 o 
 -13   2   1       28.87       34.62      5.19 o 
 -12   2   1      163.45      153.03      8.37 o 
 -11   2   1      162.22      143.18      4.87 o 
 -10   2   1      280.76      283.75      7.09 o 
  -9   2   1      169.91      176.17      5.07 o 
  -8   2   1        2.27        4.21      1.00 o 
  -7   2   1       14.60       18.54      1.68 o 
  -6   2   1      100.72      115.36      2.48 o 
  -5   2   1      153.53      147.06      3.30 o 
  -4   2   1      657.90      721.84      9.32 o 
  -3   2   1     2173.05     2192.33     18.72 o 
  -2   2   1       43.05       40.86      2.54 o 
  -1   2   1      388.66      349.56      6.70 o 
   0   2   1     6276.04     6042.77     45.80 o 
   1   2   1     2451.92     2556.98     24.46 o 
   2   2   1     7056.01     6431.06     75.64 o 
   3   2   1      590.07      610.09      8.56 o 
   4   2   1       84.03       96.10      1.91 o 
   5   2   1       44.28       41.22      1.37 o 
   6   2   1        1.91        7.01      1.11 o 
   7   2   1       52.65       47.48      1.87 o 
   8   2   1        0.21        2.78      1.53 o 
   9   2   1       26.47       23.65      1.78 o 
  10   2   1       39.09       32.54      2.68 o 
  11   2   1        3.99        4.53      2.10 o 
  12   2   1        7.52       10.43      3.93 o 
  13   2   1        2.47        0.58      2.65 o 
 -13   3   1        9.49       12.13      4.83 o 
 -12   3   1       27.22       30.03      6.68 o 
 -11   3   1       14.82       19.50      2.45 o 
 -10   3   1       16.94       19.50      1.88 o 
  -9   3   1        7.63        4.39      1.23 o 
  -8   3   1       10.15       15.20      1.72 o 
  -7   3   1       66.00       68.30      2.23 o 
  -6   3   1       10.07        7.79      1.64 o 
  -5   3   1      251.68      264.67      4.18 o 
  -4   3   1      183.13      163.71      2.51 o 
  -3   3   1     1556.33     1666.30     17.83 o 
  -2   3   1     1281.45     1313.15     16.35 o 
  -1   3   1      330.15      347.89     12.70 o 
   0   3   1       98.99       82.89      1.80 o 
   1   3   1      104.30       95.54      2.20 o 
   2   3   1      719.58      765.39     10.35 o 
   3   3   1      502.12      554.03      8.28 o 
   4   3   1       36.41       41.64      1.56 o 
   5   3   1       94.81       76.01      2.09 o 
   6   3   1      275.01      248.54      4.77 o 
   7   3   1       79.27       79.54      2.77 o 
   8   3   1       20.82       22.17      1.97 o 
   9   3   1       40.77       32.76      2.05 o 
  10   3   1        5.70       10.79      2.54 o 
  11   3   1       52.86       49.05      4.05 o 
  12   3   1       31.56       26.00      6.63 o 
 -12   4   1       10.12        6.67      3.93 o 
 -11   4   1        6.09       14.35      5.48 o 
 -10   4   1        2.59        3.53      1.84 o 
  -9   4   1      195.13      164.04      5.36 o 
  -8   4   1        8.04       10.40      2.03 o 
  -7   4   1      605.52      538.44     14.32 o 
  -6   4   1      186.08      169.52      5.57 o 
  -5   4   1        0.58        0.35      1.31 o 
  -4   4   1       18.17       14.39      1.31 o 
  -3   4   1      124.92      140.56      3.42 o 
  -2   4   1       17.75       21.73      2.56 o 
  -1   4   1      265.07      232.12      5.62 o 
   0   4   1      732.93      758.93      9.29 o 
   1   4   1        0.26        0.14      0.75 o 
   2   4   1       10.23       13.80      1.18 o 
   3   4   1      134.46      150.65      4.05 o 
   4   4   1      519.99      544.02     10.12 o 
   5   4   1      273.97      284.23      8.58 o 
   6   4   1      498.24      528.01      9.62 o 
   7   4   1       71.66       74.94      2.76 o 
   8   4   1       41.08       43.35      2.32 o 
   9   4   1       59.04       55.19      2.71 o 
  10   4   1        4.96        8.56      2.19 o 
  11   4   1        0.51        5.09      4.10 o 
  12   4   1        0.27       -1.38      3.64 o 
 -12   5   1        0.97       -3.34      4.77 o 
 -11   5   1        2.57        4.34      3.28 o 
 -10   5   1        7.35       12.15      2.89 o 
  -9   5   1        0.92       -0.48      1.86 o 
  -8   5   1        0.76        7.04      2.66 o 
  -7   5   1      348.41      342.18      8.85 o 
  -6   5   1        1.59       -0.17      1.47 o 
  -5   5   1       55.25       66.49      2.88 o 
  -4   5   1        0.94        1.21      1.01 o 
  -3   5   1       20.18       20.20      1.98 o 
  -2   5   1       98.50       74.07      3.41 o 
  -1   5   1       56.33       66.78      3.54 o 
   0   5   1        0.03        3.03      1.02 o 
   1   5   1      765.48      760.25     24.31 o 
   2   5   1       28.82       32.72      1.80 o 
   3   5   1       19.46       17.91      1.30 o 
   4   5   1       19.62       18.01      1.30 o 
   5   5   1       52.66       54.57      4.67 o 
   6   5   1       53.31       59.68      3.11 o 
   7   5   1      337.58      330.92      9.20 o 
   8   5   1        0.49        1.06      1.33 o 
   9   5   1       60.84       45.18      3.39 o 
  10   5   1        0.81        1.84      2.38 o 
  11   5   1        9.35       11.95      5.18 o 
 -10   6   1        6.85       10.72      4.09 o 
  -9   6   1       39.90       39.10      4.48 o 
  -8   6   1        0.09       -0.38      1.73 o 
  -7   6   1      132.32      125.34      5.20 o 
  -6   6   1        0.81        1.85      1.39 o 
  -5   6   1        0.18        3.22      1.50 o 
  -4   6   1        0.81        1.90      1.24 o 
  -3   6   1      132.87      126.50      5.38 o 
  -2   6   1        9.27        6.73      2.27 o 
  -1   6   1       23.54       24.70      1.93 o 
   0   6   1        6.88       11.15      2.26 o 
   1   6   1        2.68        3.16      1.36 o 
   2   6   1        0.99        4.68      2.19 o 
   3   6   1       62.44       61.15      3.12 o 
   4   6   1       21.07       19.54      2.07 o 
   5   6   1       69.46       69.73      4.20 o 
   6   6   1       10.26       15.23      2.16 o 
   7   6   1       28.75       32.09      2.98 o 
   8   6   1       27.20       32.53      3.12 o 
   9   6   1        2.42        2.08      2.61 o 
  10   6   1        0.22        0.68      3.26 o 
  -9   7   1       24.94       21.21      4.08 o 
  -8   7   1       60.96       61.47      5.43 o 
  -7   7   1        0.59        3.97      2.49 o 
  -6   7   1        6.33        6.27      2.48 o 
  -5   7   1       19.67       20.57      4.46 o 
  -4   7   1        6.84        5.53      1.75 o 
  -3   7   1        5.63        8.53      1.86 o 
  -2   7   1        5.80        6.21      2.21 o 
  -1   7   1       37.68       34.01      2.39 o 
   0   7   1        0.04        0.16      1.40 o 
   1   7   1        8.72       15.80      2.46 o 
   2   7   1       19.17       23.94      4.33 o 
   3   7   1        2.37        5.98      1.62 o 
   4   7   1       16.09       18.17      2.41 o 
   5   7   1        0.38        1.13      1.53 o 
   6   7   1        0.17        1.53      1.60 o 
   7   7   1        0.94        7.78      3.21 o 
   8   7   1       18.08       22.98      4.04 o 
   9   7   1       17.68       21.77      4.88 o 
  -7   8   1        0.40        1.98      2.30 o 
  -6   8   1        9.61        9.63      3.21 o 
  -5   8   1        0.00        2.34      2.87 o 
  -4   8   1        7.63        9.24      2.63 o 
  -3   8   1        9.37        9.24      2.56 o 
  -2   8   1       12.02       12.61      2.92 o 
  -1   8   1        8.78       16.37      2.98 o 
   0   8   1      202.46      226.14      9.74 o 
   1   8   1       26.61       26.21      3.74 o 
   2   8   1      105.22       98.56      6.48 o 
   3   8   1        3.27        3.72      2.20 o 
   4   8   1       29.25       31.94      3.98 o 
   5   8   1        0.13        1.33      2.01 o 
   6   8   1        0.14       -1.23      3.04 o 
   7   8   1        2.27        7.10      3.83 o 
  -4   9   1        2.96        1.78      2.98 o 
  -3   9   1       17.26       15.90      5.80 o 
  -2   9   1       29.18       37.03      5.85 o 
  -1   9   1       24.95       21.62      3.85 o 
   0   9   1        0.77        1.89      2.27 o 
   1   9   1        7.57        8.24      3.24 o 
   2   9   1       17.83       13.75      3.65 o 
   3   9   1        0.50        3.00      2.68 o 
   4   9   1        3.71        2.93      3.38 o 
 -14   0   2        0.22       -1.93      5.33 o 
 -12   0   2       40.55       37.42      5.19 o 
 -10   0   2     1087.23     1060.09     27.17 o 
  -8   0   2       97.18      108.41      4.09 o 
  -6   0   2      129.91      125.11      4.51 o 
  -4   0   2      571.47      476.46     41.81 o 
  -2   0   2      814.35      742.14      9.21 o 
   0   0   2     2449.52     2149.59     16.37 o 
   2   0   2     4852.19     4957.89    130.76 o 
   4   0   2     1868.52     1821.31     37.89 o 
   6   0   2        0.99        3.72      0.80 o 
   8   0   2       58.79       54.03      6.45 o 
  10   0   2        0.63        3.91      2.73 o 
  12   0   2       11.50       27.08      5.39 o 
 -14   1   2        4.02        4.43      3.91 o 
 -13   1   2       15.43        8.54      3.17 o 
 -12   1   2       27.69       33.15      2.59 o 
 -11   1   2        3.92        5.35      1.54 o 
 -10   1   2       42.19       50.94      3.19 o 
  -9   1   2       43.67       43.02      2.10 o 
  -8   1   2        4.16        7.32      1.57 o 
  -7   1   2       78.84       77.77      2.18 o 
  -6   1   2        1.85        3.71      0.70 o 
  -5   1   2      927.94      973.66     10.90 o 
  -4   1   2       63.60       65.72      1.70 o 
  -3   1   2      509.84      472.98      3.17 o 
  -2   1   2     1531.68     1736.06     17.69 o 
  -1   1   2       18.53       11.96      0.62 o 
   0   1   2     7759.43     7017.97     49.40 o 
   1   1   2      966.25      831.57      8.63 o 
   2   1   2      355.40      386.96      3.77 o 
   3   1   2     1674.03     1692.74     16.60 o 
   4   1   2     2049.90     2219.53     22.33 o 
   5   1   2        3.67        4.32      1.12 o 
   6   1   2     1796.97     1867.04     22.32 o 
   7   1   2       33.96       27.00      1.79 o 
   8   1   2       25.55       29.43      2.46 o 
   9   1   2       40.09       44.16      3.51 o 
  10   1   2       11.00       10.15      2.46 o 
  11   1   2       29.68       35.45      3.92 o 
  12   1   2       38.00       47.76      5.15 o 
  13   1   2        1.15        0.10      2.02 o 
 -13   2   2        5.82       10.32      4.46 o 
 -12   2   2        0.61        1.39      1.47 o 
 -11   2   2       49.03       52.33      3.05 o 
 -10   2   2       75.44       78.73      3.13 o 
  -9   2   2        1.29        2.23      1.04 o 
  -8   2   2      176.72      168.12      4.22 o 
  -7   2   2       63.18       64.20      2.13 o 
  -6   2   2      291.99      250.39      8.36 o 
  -5   2   2       94.50       96.33      2.35 o 
  -4   2   2     2800.23     2657.05     24.22 o 
  -3   2   2       76.95       93.36      2.15 o 
  -2   2   2     1067.47     1042.99      9.26 o 
  -1   2   2     1883.48     1808.72     14.27 o 
   0   2   2      809.09      788.54      7.94 o 
   1   2   2       21.60       21.30      1.27 o 
   2   2   2     2965.57     2921.79     28.35 o 
   3   2   2       55.23       49.18      1.54 o 
   4   2   2       42.14       47.20      1.64 o 
   5   2   2      248.85      250.59      4.96 o 
   6   2   2       26.88       28.36      1.71 o 
   7   2   2        0.02        0.03      0.60 o 
   8   2   2       51.86       47.04      1.99 o 
   9   2   2        2.00        1.47      1.17 o 
  10   2   2       17.75       15.08      2.78 o 
  11   2   2       15.24       17.78      2.84 o 
  12   2   2        0.09        2.54      2.30 o 
 -13   3   2        8.94        7.87      4.61 o 
 -12   3   2       38.17       39.25      4.51 o 
 -11   3   2       22.77       22.14      2.59 o 
 -10   3   2        9.42       10.22      1.71 o 
  -9   3   2        0.81        2.20      0.90 o 
  -8   3   2      121.42      124.36      3.54 o 
  -7   3   2      188.44      180.63      4.85 o 
  -6   3   2      486.85      500.01      7.31 o 
  -5   3   2      452.02      499.37      9.01 o 
  -4   3   2       30.26       29.15      2.23 o 
  -3   3   2      130.94      123.93      2.55 o 
  -2   3   2     1121.39     1198.06     47.53 o 
  -1   3   2       23.87       26.26      1.81 o 
   0   3   2      280.11      241.94      3.62 o 
   1   3   2     1061.48     1164.86     12.92 o 
   2   3   2      843.23      860.69     10.43 o 
   3   3   2      344.21      351.22      5.27 o 
   4   3   2      252.20      294.40      4.90 o 
   5   3   2      358.00      338.39      5.72 o 
   6   3   2       10.91       12.41      1.28 o 
   7   3   2      129.53      117.40      3.25 o 
   8   3   2       27.66       31.41      2.07 o 
   9   3   2      103.44       82.09      3.74 o 
  10   3   2        0.42       -1.23      1.87 o 
  11   3   2        1.36        9.18      4.33 o 
  12   3   2        1.94        6.38      3.28 o 
 -12   4   2        1.19       -1.75      2.96 o 
 -11   4   2       41.68       45.35      4.43 o 
 -10   4   2       65.29       58.71      4.53 o 
  -9   4   2       41.32       48.61      3.89 o 
  -8   4   2       22.72       20.96      2.48 o 
  -7   4   2       57.22       69.80      3.05 o 
  -6   4   2       70.00       68.95      4.54 o 
  -5   4   2       82.16       81.87      3.75 o 
  -4   4   2      382.97      375.54      7.09 o 
  -3   4   2      277.71      272.98      5.14 o 
  -2   4   2     1328.10     1256.96     21.01 o 
  -1   4   2       64.38       70.05      2.27 o 
   0   4   2       56.23       65.16      2.14 o 
   1   4   2      228.60      270.66      4.77 o 
   2   4   2      942.64      943.32     12.65 o 
   3   4   2      583.52      623.27     13.07 o 
   4   4   2     1214.52     1178.88     17.26 o 
   5   4   2      361.88      361.74      6.83 o 
   6   4   2        4.98        8.92      1.83 o 
   7   4   2      187.21      181.96      4.65 o 
   8   4   2       22.31       22.59      2.15 o 
   9   4   2        1.49        4.46      1.48 o 
  10   4   2       11.01        8.73      2.28 o 
  11   4   2        3.97       14.54      3.79 o 
  12   4   2        6.62       10.90      8.21 o 
 -12   5   2        3.82        1.27      2.90 o 
 -11   5   2        1.86        7.85      2.70 o 
 -10   5   2        1.84        5.53      2.45 o 
  -9   5   2       12.49        8.63      2.63 o 
  -8   5   2       48.28       38.71      3.90 o 
  -7   5   2       73.85       68.74      4.50 o 
  -6   5   2        0.21        2.28      1.67 o 
  -5   5   2       22.18       24.52      2.42 o 
  -4   5   2        8.23       12.88      1.40 o 
  -3   5   2       53.81       39.88      3.04 o 
  -2   5   2      382.06      448.32      8.83 o 
  -1   5   2       77.42       77.93      2.79 o 
   0   5   2      545.63      560.04      8.32 o 
   1   5   2        2.74        1.27      0.80 o 
   2   5   2       82.39       78.74      2.84 o 
   3   5   2       48.75       36.94      2.61 o 
   4   5   2      272.17      250.98     18.76 o 
   5   5   2        2.54        4.56      2.68 o 
   6   5   2      158.33      145.90      4.71 o 
   7   5   2       14.43       17.44      2.04 o 
   8   5   2       45.74       51.41      6.50 o 
   9   5   2        0.37        0.79      1.82 o 
  10   5   2        2.94        5.58      4.40 o 
  11   5   2        0.06        1.15      3.61 o 
 -11   6   2        0.98       -0.59      2.65 o 
 -10   6   2        9.07        8.66      2.86 o 
  -9   6   2        0.25        1.58      2.13 o 
  -8   6   2        0.88        2.26      2.10 o 
  -7   6   2       30.26       32.06      4.01 o 
  -6   6   2       31.49       32.27      3.59 o 
  -5   6   2      173.42      170.26      5.64 o 
  -4   6   2        4.78        3.68      1.31 o 
  -3   6   2      172.37      168.23      5.16 o 
  -2   6   2       13.11       20.23      1.90 o 
  -1   6   2       78.03       80.14      3.25 o 
   0   6   2       56.93       58.94      2.94 o 
   1   6   2       74.64       79.76      3.18 o 
   2   6   2      233.84      229.71      6.14 o 
   3   6   2        0.52        1.38      1.12 o 
   4   6   2      344.97      323.68      8.64 o 
   5   6   2       70.45       65.74      3.65 o 
   6   6   2        0.35        2.18      1.78 o 
   7   6   2        3.22        5.11      2.78 o 
   8   6   2        5.43        4.09      1.77 o 
   9   6   2        0.10        0.40      2.10 o 
  10   6   2        3.98        4.07      4.08 o 
  -9   7   2        1.52        6.25      3.14 o 
  -8   7   2        0.00        1.14      2.23 o 
  -7   7   2        5.27        5.57      2.64 o 
  -6   7   2       28.24       32.31      4.03 o 
  -5   7   2      136.25      139.64      6.96 o 
  -4   7   2       18.08       21.89      2.64 o 
  -3   7   2      171.62      156.97      5.60 o 
  -2   7   2       24.76       24.28      2.55 o 
  -1   7   2       10.05       12.89      2.17 o 
   0   7   2        7.72       10.88      1.62 o 
   1   7   2       43.21       38.92      3.76 o 
   2   7   2       79.78       71.34      4.76 o 
   3   7   2      157.23      156.38      6.19 o 
   4   7   2       17.38       19.01      2.56 o 
   5   7   2        1.28        2.03      1.69 o 
   6   7   2        1.71        2.35      1.92 o 
   7   7   2        2.06        1.84      1.98 o 
   8   7   2        0.04       -1.01      2.98 o 
  -7   8   2        2.29        1.90      2.51 o 
  -6   8   2        0.08       19.86     11.73 o 
  -5   8   2       37.00       39.87      4.52 o 
  -4   8   2        0.23        3.35      1.97 o 
  -3   8   2        5.87        9.81      3.26 o 
  -2   8   2        3.89        6.26      2.34 o 
  -1   8   2      167.01      174.41      8.06 o 
   0   8   2       41.53       48.84      5.07 o 
   1   8   2       11.49       14.12      3.02 o 
   2   8   2       50.38       43.63      6.11 o 
   3   8   2       26.60       32.85      3.90 o 
   4   8   2        0.51        4.68      2.51 o 
   5   8   2        0.00        3.37      2.73 o 
   6   8   2        4.89        5.93      3.21 o 
  -4   9   2        1.33        4.86      5.51 o 
  -3   9   2        7.65       15.77      8.94 o 
  -2   9   2        3.78       10.82      5.67 o 
  -1   9   2       17.56       22.57      7.85 o 
   0   9   2       62.70       64.77      5.98 o 
   1   9   2       21.84       21.17      4.00 o 
   2   9   2        3.53       12.04      5.21 o 
   3   9   2        0.31        4.11      2.78 o 
 -13   0   3        4.32        2.99      3.13 o 
 -11   0   3       91.68       87.17      5.76 o 
  -9   0   3       83.62       79.36      5.97 o 
  -7   0   3      186.14      191.07      5.19 o 
  -5   0   3     2484.05     2649.77     54.53 o 
  -3   0   3      214.50      239.84      5.59 o 
  -1   0   3      981.30      903.69     11.02 o 
   1   0   3     4818.54     4518.20     73.39 o 
   3   0   3      378.01      367.71      9.33 o 
   5   0   3        9.75        3.63      3.03 o 
   7   0   3        5.19        4.37      2.26 o 
   9   0   3       19.15       19.35      4.83 o 
  11   0   3       13.84       24.50      5.46 o 
 -14   1   3        5.73        8.52      4.38 o 
 -13   1   3        4.30        6.55      2.65 o 
 -12   1   3       72.85       70.85      4.10 o 
 -11   1   3       90.77       92.15      4.02 o 
 -10   1   3        7.07        4.61      1.42 o 
  -9   1   3      196.60      200.35      5.26 o 
  -8   1   3      167.93      170.88      4.23 o 
  -7   1   3        1.06        1.79      1.29 o 
  -6   1   3      511.91      540.43      7.24 o 
  -5   1   3      175.73      197.95      2.80 o 
  -4   1   3     1794.80     1839.71     21.55 o 
  -3   1   3     2325.15     2357.80     25.37 o 
  -2   1   3     1482.05     1500.36     11.32 o 
  -1   1   3      123.94      128.11      5.48 o 
   0   1   3     2688.27     2881.68     28.39 o 
   1   1   3       41.34       40.99      1.65 o 
   2   1   3      647.31      675.44      7.14 o 
   3   1   3      864.28      893.84      7.57 o 
   4   1   3       16.64       10.91      0.70 o 
   5   1   3       25.21       23.98      1.82 o 
   6   1   3      349.15      356.51      6.15 o 
   7   1   3      105.20      116.05      4.82 o 
   8   1   3       96.50       97.11      4.90 o 
   9   1   3       69.91       73.84      6.14 o 
  10   1   3        3.64        2.01      1.91 o 
  11   1   3      213.05      218.03     10.97 o 
  12   1   3        2.18       10.99      3.80 o 
 -13   2   3        6.91        6.32      5.15 o 
 -12   2   3        4.00        2.33      1.58 o 
 -11   2   3        2.85       -0.42      1.44 o 
 -10   2   3      455.11      437.15     12.57 o 
  -9   2   3       47.48       38.55      2.26 o 
  -8   2   3      404.14      378.51      6.79 o 
  -7   2   3      918.63      918.97     12.57 o 
  -6   2   3        1.36        3.77      1.27 o 
  -5   2   3     1698.89     1598.01     19.41 o 
  -4   2   3      314.57      334.39      6.12 o 
  -3   2   3       34.98       42.36      1.85 o 
  -2   2   3       31.80       46.94      1.04 o 
  -1   2   3      904.81      851.47      8.26 o 
   0   2   3      975.30      921.31     32.03 o 
   1   2   3     3782.31     3555.29     34.67 o 
   2   2   3     1437.69     1370.12     17.00 o 
   3   2   3      292.42      398.06      6.28 o 
   4   2   3      421.85      418.36      5.62 o 
   5   2   3       12.29       10.64      1.72 o 
   6   2   3       13.47       12.99      1.52 o 
   7   2   3       26.51       31.27      1.92 o 
   8   2   3       14.50       17.68      2.51 o 
   9   2   3       39.81       46.36      7.33 o 
  10   2   3        0.19        3.09      2.03 o 
  11   2   3        7.88        5.79      2.61 o 
  12   2   3        3.71        0.72      2.07 o 
 -13   3   3       21.33       27.53      5.78 o 
 -12   3   3        1.80        3.60      2.17 o 
 -11   3   3       39.15       38.46      3.15 o 
 -10   3   3        0.02        0.47      1.23 o 
  -9   3   3       55.63       53.15      2.92 o 
  -8   3   3        1.11        2.21      1.07 o 
  -7   3   3       55.33       60.45      3.57 o 
  -6   3   3       53.50       57.21      2.27 o 
  -5   3   3     1443.46     1445.82     18.06 o 
  -4   3   3       46.29       47.82      2.21 o 
  -3   3   3      654.56      686.22     17.40 o 
  -2   3   3      269.77      277.05      3.01 o 
  -1   3   3        2.37        5.55      0.97 o 
   0   3   3      532.21      564.63      6.94 o 
   1   3   3      213.87      244.83      3.87 o 
   2   3   3     1254.97     1254.88     15.52 o 
   3   3   3      472.47      504.04      8.99 o 
   4   3   3       69.51       83.59      2.16 o 
   5   3   3       47.43       42.33      2.58 o 
   6   3   3      147.53      143.69      4.63 o 
   7   3   3        7.64       12.51      1.69 o 
   8   3   3        0.01        0.83      1.10 o 
   9   3   3        6.94       12.49      3.22 o 
  10   3   3        2.73        3.69      2.25 o 
  11   3   3        0.05       -2.26      2.26 o 
  12   3   3        0.01       -2.56      3.06 o 
 -12   4   3        2.86        5.16      2.61 o 
 -11   4   3       21.98       31.11      4.04 o 
 -10   4   3       10.17       16.29      2.96 o 
  -9   4   3        0.62        9.02      2.45 o 
  -8   4   3       32.29       29.10      4.71 o 
  -7   4   3        1.34       11.56      4.67 o 
  -6   4   3       25.83       21.64      2.47 o 
  -5   4   3       46.21       47.51      1.78 o 
  -4   4   3      391.06      365.83      6.55 o 
  -3   4   3        4.23        4.01      1.85 o 
  -2   4   3       25.00       29.78      1.47 o 
  -1   4   3       50.33       56.05      2.39 o 
   0   4   3      154.25      142.70      2.83 o 
   1   4   3       33.83       39.59      1.49 o 
   2   4   3        1.12        0.91      0.67 o 
   3   4   3       15.06       13.56      1.18 o 
   4   4   3      234.75      209.88      4.67 o 
   5   4   3      105.01       90.87      2.87 o 
   6   4   3       68.29       64.75      2.53 o 
   7   4   3       69.48       63.29      2.65 o 
   8   4   3       71.00       77.48      3.68 o 
   9   4   3        0.07        6.04      4.78 o 
  10   4   3        0.71        0.51      1.93 o 
  11   4   3        1.59        0.67      4.84 o 
 -12   5   3        9.22       20.33      8.30 o 
 -11   5   3        0.11        6.16      2.82 o 
 -10   5   3        0.18        1.78      2.17 o 
  -9   5   3       11.87        9.63      2.72 o 
  -8   5   3        9.81        9.90      2.61 o 
  -7   5   3        6.15       11.66      3.54 o 
  -6   5   3      147.56      142.83      6.33 o 
  -5   5   3       65.64       63.55      2.67 o 
  -4   5   3        0.32        0.27      1.22 o 
  -3   5   3       96.33       88.56      3.09 o 
  -2   5   3       80.40       79.91      3.85 o 
  -1   5   3       14.52       20.22      2.18 o 
   0   5   3        0.83        1.40      0.80 o 
   1   5   3       14.01       20.90      1.34 o 
   2   5   3       48.61       48.24      1.95 o 
   3   5   3      490.46      473.15      8.98 o 
   4   5   3        3.59        4.63      1.25 o 
   5   5   3        0.81        3.28      1.69 o 
   6   5   3       27.83       27.07      1.92 o 
   7   5   3       34.73       34.97      2.63 o 
   8   5   3        2.17        3.39      1.77 o 
   9   5   3       11.61       10.11      3.53 o 
  10   5   3        0.20        2.96      3.36 o 
 -11   6   3       28.10       25.86      4.60 o 
 -10   6   3       34.75       41.58      5.24 o 
  -9   6   3        0.83        0.58      2.13 o 
  -8   6   3       26.40       25.53      3.71 o 
  -7   6   3        0.16       -0.52      1.75 o 
  -6   6   3       16.87       25.88      4.38 o 
  -5   6   3        3.55       -0.16      1.44 o 
  -4   6   3      285.56      280.92      7.18 o 
  -3   6   3        1.97        2.06      1.46 o 
  -2   6   3       25.59       25.09      3.62 o 
  -1   6   3       54.93       56.70      2.80 o 
   0   6   3       24.02       25.28      2.28 o 
   1   6   3       38.00       34.85      2.26 o 
   2   6   3        2.96        2.95      1.02 o 
   3   6   3       25.02       21.99      2.07 o 
   4   6   3        2.58        0.56      1.10 o 
   5   6   3      210.13      206.61      6.98 o 
   6   6   3       41.93       42.15      3.15 o 
   7   6   3       25.05       21.84      2.67 o 
   8   6   3        2.09       -0.96      1.85 o 
   9   6   3        2.85        6.89      4.50 o 
  -9   7   3        2.20        3.07      2.81 o 
  -8   7   3        1.07       13.24      5.77 o 
  -7   7   3        0.51        7.33      4.61 o 
  -6   7   3        0.34       -0.38      1.83 o 
  -5   7   3       15.39       31.04      3.59 o 
  -4   7   3       11.54       21.77      3.14 o 
  -3   7   3        7.68        7.08      1.65 o 
  -2   7   3        0.03        1.70      1.29 o 
  -1   7   3       68.67       62.20      3.29 o 
   0   7   3        4.45        5.72      1.50 o 
   1   7   3       78.43       68.97      4.44 o 
   2   7   3       38.55       36.24      3.64 o 
   3   7   3        8.05       14.12      3.85 o 
   4   7   3        1.60        3.84      1.71 o 
   5   7   3        0.57        0.98      1.55 o 
   6   7   3        3.30        2.28      1.68 o 
   7   7   3        0.62        1.52      2.16 o 
   8   7   3        0.17        1.56      3.56 o 
  -7   8   3        6.01       18.60      6.86 o 
  -6   8   3        0.98        3.97      2.71 o 
  -5   8   3       10.02        8.93      4.85 o 
  -4   8   3       24.76       26.98      3.81 o 
  -3   8   3       11.01       15.83      2.97 o 
  -2   8   3       28.36       27.50      3.75 o 
  -1   8   3        0.13        0.14      1.67 o 
   0   8   3       63.94       63.48      5.11 o 
   1   8   3       53.79       49.35      4.60 o 
   2   8   3       71.69       62.88      5.41 o 
   3   8   3        1.31        4.75      2.46 o 
   4   8   3        1.95        0.28      2.57 o 
   5   8   3        1.78       -0.36      1.97 o 
   6   8   3        2.30       -0.81      2.66 o 
  -4   9   3        1.98        0.53      2.63 o 
  -3   9   3       12.86       20.27      4.84 o 
  -2   9   3        0.52        0.59      3.08 o 
  -1   9   3        2.56       -0.53      2.60 o 
   0   9   3       17.64       23.76      7.61 o 
   1   9   3        0.58        1.66      2.45 o 
   2   9   3        0.21        0.32      1.96 o 
 -14   0   4        9.81        7.70      6.63 o 
 -12   0   4       12.57       13.14      3.80 o 
 -10   0   4      351.88      328.11     14.37 o 
  -8   0   4     1585.59     1560.19     32.36 o 
  -6   0   4       33.98       29.40      2.65 o 
  -4   0   4      545.88      617.52     14.60 o 
  -2   0   4       21.21       18.92      1.91 o 
   0   0   4      870.79      946.58     13.26 o 
   2   0   4     1278.39     1245.84     35.19 o 
   4   0   4       44.21       45.95      3.33 o 
   6   0   4       61.15       62.83      4.89 o 
   8   0   4        0.36       -2.58      2.58 o 
  10   0   4        0.03        4.35      3.60 o 
  12   0   4       10.64       26.29     11.54 o 
 -14   1   4        0.30       -1.26      5.13 o 
 -13   1   4        2.21        4.96      2.30 o 
 -12   1   4        0.77        5.61      2.35 o 
 -11   1   4       33.18       27.95      2.64 o 
 -10   1   4      139.14      133.75      4.21 o 
  -9   1   4       15.94       19.04      1.55 o 
  -8   1   4       23.16       22.70      1.41 o 
  -7   1   4        0.13        0.45      0.53 o 
  -6   1   4       29.09       17.05      1.29 o 
  -5   1   4      221.09      214.29      2.81 o 
  -4   1   4      220.35      286.77      2.99 o 
  -3   1   4     1120.96     1080.03      9.73 o 
  -2   1   4      211.19      239.74      2.88 o 
  -1   1   4     1508.90     1446.42     16.12 o 
   0   1   4     2659.22     2827.77     35.53 o 
   1   1   4      122.28      140.87      2.71 o 
   2   1   4     1070.22     1174.43     18.29 o 
   3   1   4      165.76      170.34      2.37 o 
   4   1   4        8.79       11.08      1.45 o 
   5   1   4       65.04       59.74      3.08 o 
   6   1   4        3.58        5.02      1.64 o 
   7   1   4       80.60       90.91      5.77 o 
   8   1   4      135.46      135.11      6.37 o 
   9   1   4       13.31       19.84      3.16 o 
  10   1   4       23.35       26.78      3.82 o 
  11   1   4       28.82       38.43      4.76 o 
  12   1   4        0.55        6.06      3.20 o 
 -13   2   4        1.75       -1.17      2.33 o 
 -12   2   4        0.52       -0.64      1.45 o 
 -11   2   4       25.39       27.89      2.77 o 
 -10   2   4       49.28       56.55      3.40 o 
  -9   2   4        9.01        7.74      1.54 o 
  -8   2   4       34.59       38.21      2.33 o 
  -7   2   4       10.39       12.52      2.03 o 
  -6   2   4     1008.20      986.58     15.63 o 
  -5   2   4      152.26      169.62      3.67 o 
  -4   2   4     1149.49     1222.38     18.27 o 
  -3   2   4        2.62        3.53      0.69 o 
  -2   2   4      139.66      129.58      1.91 o 
  -1   2   4       34.80       39.37      1.36 o 
   0   2   4      679.20      678.48      8.81 o 
   1   2   4     1574.54     1455.64     47.66 o 
   2   2   4       96.64       78.33      2.61 o 
   3   2   4      440.31      467.98      6.46 o 
   4   2   4       91.15       84.08      1.79 o 
   5   2   4       65.13       64.78      2.20 o 
   6   2   4       20.53       15.71      1.29 o 
   7   2   4       26.48       29.65      2.96 o 
   8   2   4        0.52        0.84      1.91 o 
   9   2   4        0.39        0.90      2.08 o 
  10   2   4       30.49       42.23      6.22 o 
  11   2   4        5.55       11.85      5.25 o 
  12   2   4        0.12        0.61      2.26 o 
 -13   3   4        1.57        3.77      2.60 o 
 -12   3   4        1.26        0.85      1.95 o 
 -11   3   4        2.74        8.59      5.42 o 
 -10   3   4        1.68        8.35      1.87 o 
  -9   3   4       58.12       56.78      3.12 o 
  -8   3   4      280.42      273.46      7.89 o 
  -7   3   4      195.18      193.27      5.58 o 
  -6   3   4       85.97       96.20      2.79 o 
  -5   3   4       42.59       44.20      1.72 o 
  -4   3   4      646.37      700.77     14.46 o 
  -3   3   4       94.14       99.60      1.72 o 
  -2   3   4      177.54      182.09      2.74 o 
  -1   3   4      250.75      263.16      3.91 o 
   0   3   4      493.83      547.56      7.44 o 
   1   3   4        4.50        7.26      1.17 o 
   2   3   4     3266.79     3429.06     42.21 o 
   3   3   4        7.14       11.89      1.17 o 
   4   3   4      334.97      298.10      6.45 o 
   5   3   4       11.45       14.05      1.12 o 
   6   3   4      406.30      389.49      8.63 o 
   7   3   4      107.81       98.97      4.03 o 
   8   3   4      171.62      167.87      7.25 o 
   9   3   4        6.14        9.55      2.52 o 
  10   3   4       46.24       44.48      4.49 o 
  11   3   4        4.36        2.03      2.41 o 
 -12   4   4        3.71        3.70      2.48 o 
 -11   4   4        9.61       15.76      3.40 o 
 -10   4   4        8.05        7.66      2.41 o 
  -9   4   4       10.03       13.66      2.64 o 
  -8   4   4       40.54       40.89      3.72 o 
  -7   4   4      231.00      218.49      7.88 o 
  -6   4   4       35.02       41.04      3.13 o 
  -5   4   4       55.51       47.88      3.18 o 
  -4   4   4        0.46        0.29      0.78 o 
  -3   4   4      120.01      106.46      2.88 o 
  -2   4   4        0.04        0.18      0.59 o 
  -1   4   4      108.10      108.28      2.34 o 
   0   4   4        0.76        0.42      0.82 o 
   1   4   4        6.92       10.69      1.54 o 
   2   4   4      141.26      144.55      3.50 o 
   3   4   4       40.58       52.87      2.93 o 
   4   4   4      444.81      438.88      8.25 o 
   5   4   4        1.00        2.27      1.26 o 
   6   4   4        7.26       12.04      1.40 o 
   7   4   4       92.35       91.11      3.88 o 
   8   4   4        0.02        0.97      1.52 o 
   9   4   4        5.36        6.84      2.53 o 
  10   4   4        2.70        4.70      2.59 o 
  11   4   4        2.28        1.75      5.87 o 
 -12   5   4       18.05       21.08      4.58 o 
 -11   5   4        1.46        3.44      2.56 o 
 -10   5   4       19.52       25.65      3.95 o 
  -9   5   4        3.13        4.26      2.26 o 
  -8   5   4        9.46       12.69      2.81 o 
  -7   5   4       65.73       53.40      4.33 o 
  -6   5   4       89.69       89.33      4.98 o 
  -5   5   4       17.43       19.49      2.65 o 
  -4   5   4        0.63        1.87      0.94 o 
  -3   5   4        4.03        7.23      2.65 o 
  -2   5   4        2.38        2.59      1.09 o 
  -1   5   4       52.61       56.58      3.26 o 
   0   5   4        1.05        0.79      1.16 o 
   1   5   4      109.73      106.36      3.04 o 
   2   5   4      296.59      282.76      6.08 o 
   3   5   4       89.91       94.32      3.54 o 
   4   5   4      860.25      840.19     15.71 o 
   5   5   4       34.63       28.43      2.07 o 
   6   5   4        0.11        0.01      1.49 o 
   7   5   4        0.10        0.99      1.25 o 
   8   5   4        2.64        0.23      1.58 o 
   9   5   4        5.76        4.56      2.93 o 
  10   5   4        3.06       -2.47      6.38 o 
 -10   6   4        9.22       13.43      3.57 o 
  -9   6   4        0.91        1.96      2.29 o 
  -8   6   4        0.19        1.90      2.25 o 
  -7   6   4       30.75       44.34      4.42 o 
  -6   6   4       13.54       14.61      2.96 o 
  -5   6   4       93.49      101.08      5.70 o 
  -4   6   4        7.14        6.57      2.29 o 
  -3   6   4       13.92       23.82      2.83 o 
  -2   6   4       74.26       68.35      3.17 o 
  -1   6   4       38.96       35.55      2.44 o 
   0   6   4       49.90       41.00      2.66 o 
   1   6   4      332.63      298.65      6.54 o 
   2   6   4      102.36      100.22      3.46 o 
   3   6   4      260.85      268.56      6.70 o 
   4   6   4      161.01      146.74      4.89 o 
   5   6   4       23.60       22.52      2.14 o 
   6   6   4        3.00        3.06      1.51 o 
   7   6   4       21.99       22.11      3.08 o 
   8   6   4        2.06        7.28      3.32 o 
   9   6   4       18.97       21.23      4.52 o 
  -9   7   4       32.20       34.68      5.25 o 
  -8   7   4       70.81       66.17      6.25 o 
  -7   7   4       34.92       35.15      4.51 o 
  -6   7   4       12.88       17.92      3.50 o 
  -5   7   4        2.95       11.36      4.76 o 
  -4   7   4       22.88       26.75      4.68 o 
  -3   7   4       74.02       72.04      4.76 o 
  -2   7   4        0.27        0.52      1.20 o 
  -1   7   4       20.72       23.32      2.94 o 
   0   7   4       39.61       45.01      3.23 o 
   1   7   4        0.02        1.45      1.93 o 
   2   7   4      146.43      160.33      7.42 o 
   3   7   4       51.57       50.78      4.33 o 
   4   7   4       43.89       35.39      3.39 o 
   5   7   4       94.26       84.08      4.89 o 
   6   7   4       66.25       67.89      5.38 o 
   7   7   4        8.37       12.31      4.05 o 
  -7   8   4        5.19        3.51      2.76 o 
  -6   8   4       12.05       14.88      7.63 o 
  -5   8   4       26.13       30.88      4.31 o 
  -4   8   4        1.43        0.31      2.37 o 
  -3   8   4        2.91        1.88      1.96 o 
  -2   8   4        0.55        0.30      2.16 o 
  -1   8   4        1.35        2.70      2.01 o 
   0   8   4        2.82        4.75      2.42 o 
   1   8   4        6.12        8.37      3.17 o 
   2   8   4        6.70        7.96      2.83 o 
   3   8   4        8.37        7.24      4.07 o 
   4   8   4        3.55        4.70      2.59 o 
   5   8   4       38.74       29.72      5.24 o 
  -3   9   4        0.16        0.63      3.31 o 
  -2   9   4        1.00       -0.77      4.10 o 
  -1   9   4        8.89        8.86      4.24 o 
   0   9   4       12.87        7.79      3.98 o 
   1   9   4        8.49        7.47      3.83 o 
 -13   0   5        0.13       -0.94      2.58 o 
 -11   0   5       27.25       25.59      4.68 o 
  -9   0   5      285.10      288.22      8.46 o 
  -7   0   5        1.29        0.97      1.62 o 
  -5   0   5      417.98      489.44     13.94 o 
  -3   0   5      306.67      304.12      8.54 o 
  -1   0   5     1134.60     1122.18     23.54 o 
   1   0   5      187.81      228.42      6.84 o 
   3   0   5      557.02      588.87     19.77 o 
   5   0   5       25.25       19.57      3.10 o 
   7   0   5        1.88        0.90      2.18 o 
   9   0   5       63.31       67.21     11.79 o 
  11   0   5       12.46       26.61      6.57 o 
 -14   1   5        9.30       12.05      4.22 o 
 -13   1   5        2.34        1.67      2.03 o 
 -12   1   5        0.19        0.14      1.43 o 
 -11   1   5       12.64       15.43      2.20 o 
 -10   1   5       88.38       76.01      3.75 o 
  -9   1   5      111.07      110.64      4.06 o 
  -8   1   5       34.19       33.41      2.18 o 
  -7   1   5      382.49      384.31      7.75 o 
  -6   1   5      110.36      109.35      2.68 o 
  -5   1   5      266.95      292.89      4.70 o 
  -4   1   5     1253.07     1300.64     13.41 o 
  -3   1   5      964.78      946.99     10.37 o 
  -2   1   5      180.28      209.98      3.68 o 
  -1   1   5      621.11      625.85      7.54 o 
   0   1   5       71.90       81.38      1.69 o 
   1   1   5       19.40       21.31      1.12 o 
   2   1   5      170.92      184.18      3.39 o 
   3   1   5       51.92       59.50      1.55 o 
   4   1   5      346.80      307.20      7.98 o 
   5   1   5        0.77        1.08      1.71 o 
   6   1   5      118.36      120.27      5.38 o 
   7   1   5       48.48       58.72      6.57 o 
   8   1   5       81.24       93.63      5.56 o 
   9   1   5        1.55       -0.13      1.66 o 
  10   1   5        1.41        9.20      3.18 o 
  11   1   5        8.18        3.61      2.75 o 
 -13   2   5        0.78       -0.55      2.12 o 
 -12   2   5        0.02        1.62      1.55 o 
 -11   2   5        1.93        6.31      2.44 o 
 -10   2   5      101.82       98.32      4.36 o 
  -9   2   5        0.65        0.54      1.00 o 
  -8   2   5      361.12      338.59      7.98 o 
  -7   2   5       15.95       17.45      1.54 o 
  -6   2   5       16.46       16.68      1.56 o 
  -5   2   5     1093.24     1131.47     17.94 o 
  -4   2   5        7.02        8.32      1.28 o 
  -3   2   5       75.30       84.50      1.66 o 
  -2   2   5      328.04      325.90      4.42 o 
  -1   2   5      147.25      184.56      4.70 o 
   0   2   5      215.62      175.00      2.98 o 
   1   2   5      134.09       92.92      2.11 o 
   2   2   5       72.75       74.52      2.94 o 
   3   2   5     1005.86      947.81     11.81 o 
   4   2   5      168.71      156.03      3.68 o 
   5   2   5      183.67      159.16      3.81 o 
   6   2   5       21.89       29.23      2.84 o 
   7   2   5        4.07        7.03      2.17 o 
   8   2   5       31.92       29.16      3.42 o 
   9   2   5      121.76      117.48      6.93 o 
  10   2   5        1.52        1.17      3.16 o 
  11   2   5       14.77       17.33      4.27 o 
 -13   3   5        5.02        9.22      4.07 o 
 -12   3   5       10.63       11.97      4.13 o 
 -11   3   5        0.11       -0.73      1.81 o 
 -10   3   5       67.85       73.97      5.15 o 
  -9   3   5       50.03       50.12      2.98 o 
  -8   3   5      132.36      116.51      3.97 o 
  -7   3   5      135.16      136.94      5.41 o 
  -6   3   5        9.33       11.21      3.23 o 
  -5   3   5      210.98      221.67      4.72 o 
  -4   3   5      142.02      133.04      3.13 o 
  -3   3   5       47.92       47.86      2.45 o 
  -2   3   5       68.27       73.13      1.98 o 
  -1   3   5      422.62      448.70      7.89 o 
   0   3   5        0.40        0.57      0.57 o 
   1   3   5     1038.13     1061.94     15.17 o 
   2   3   5        1.54        2.50      0.80 o 
   3   3   5      106.55      123.23      3.86 o 
   4   3   5      120.51      121.86      3.45 o 
   5   3   5       12.37       18.39      2.57 o 
   6   3   5       90.09       90.54      3.87 o 
   7   3   5       90.31       98.01      5.60 o 
   8   3   5        0.96        3.56      2.12 o 
   9   3   5       12.39       12.41      3.04 o 
  10   3   5        1.19        6.33      6.28 o 
  11   3   5        1.31        1.97      2.63 o 
 -12   4   5        0.11        3.82      2.57 o 
 -11   4   5        1.26        8.19      4.36 o 
 -10   4   5       10.23       18.08      3.22 o 
  -9   4   5       21.06       25.31      4.31 o 
  -8   4   5       10.25       11.63      2.46 o 
  -7   4   5        0.78        1.99      1.65 o 
  -6   4   5       17.92       20.47      2.68 o 
  -5   4   5       26.90       30.10      2.78 o 
  -4   4   5        5.23        9.08      3.85 o 
  -3   4   5      252.42      259.49      5.30 o 
  -2   4   5      489.45      446.98     11.24 o 
  -1   4   5        1.18       -0.40      0.59 o 
   0   4   5        9.20        9.01      0.98 o 
   1   4   5      102.36       98.13      2.72 o 
   2   4   5       11.61        9.91      1.22 o 
   3   4   5       69.12       68.90      2.54 o 
   4   4   5      327.71      312.24      6.65 o 
   5   4   5       41.44       38.59      2.54 o 
   6   4   5       18.49       17.52      1.89 o 
   7   4   5        0.53        9.10      4.55 o 
   8   4   5        6.51        9.73      5.12 o 
   9   4   5        4.86        0.96      2.06 o 
  10   4   5        0.95        2.59      3.06 o 
 -11   5   5        8.75       17.67      3.83 o 
 -10   5   5        1.12       -0.26      2.08 o 
  -9   5   5       20.79       23.22      3.75 o 
  -8   5   5       25.58       32.46      3.86 o 
  -7   5   5      630.26      618.43     18.79 o 
  -6   5   5       13.87       20.72      2.88 o 
  -5   5   5       91.83       91.00      5.11 o 
  -4   5   5       52.12       44.36      3.53 o 
  -3   5   5       10.44       12.25      2.22 o 
  -2   5   5      118.23      107.93      5.02 o 
  -1   5   5      265.66      265.32      7.67 o 
   0   5   5        0.48        0.61      1.26 o 
   1   5   5       62.27       66.80      3.17 o 
   2   5   5       48.95       45.90      2.25 o 
   3   5   5       36.10       40.09      2.23 o 
   4   5   5        0.66        2.42      1.13 o 
   5   5   5        4.75        2.65      1.15 o 
   6   5   5       14.08       13.77      2.09 o 
   7   5   5        7.09        5.91      2.18 o 
   8   5   5        0.21       -0.69      1.95 o 
   9   5   5       21.61       24.34      4.97 o 
 -10   6   5        5.07       14.92      4.99 o 
  -9   6   5        0.27        3.08      2.61 o 
  -8   6   5       38.41       55.47      5.30 o 
  -7   6   5        6.19        8.80      3.11 o 
  -6   6   5      190.92      192.27      8.75 o 
  -5   6   5       43.40       39.61      5.57 o 
  -4   6   5        0.68        1.31      1.91 o 
  -3   6   5      102.37       91.39      5.06 o 
  -2   6   5       12.12       19.92      3.02 o 
  -1   6   5       36.59       30.62      2.44 o 
   0   6   5      153.92      164.68      5.48 o 
   1   6   5        7.44       11.29      1.42 o 
   2   6   5       11.42       15.67      1.69 o 
   3   6   5       66.60       53.39      2.80 o 
   4   6   5       11.20       12.67      3.12 o 
   5   6   5       45.55       46.26      2.79 o 
   6   6   5       27.01       28.83      3.53 o 
   7   6   5       23.03       34.68      7.13 o 
   8   6   5        1.42        4.57      3.19 o 
  -9   7   5       30.89       33.67      5.19 o 
  -8   7   5       64.85       61.44      5.92 o 
  -7   7   5       47.75       41.94      4.92 o 
  -6   7   5        2.25        8.73      3.05 o 
  -5   7   5       45.40       42.99      4.50 o 
  -4   7   5       49.38       47.92      4.68 o 
  -3   7   5        2.19        7.76      4.43 o 
  -2   7   5        2.40        9.34      4.29 o 
  -1   7   5       23.56       26.54      2.58 o 
   0   7   5        0.00        3.01      1.66 o 
   1   7   5      144.15      146.15      5.67 o 
   2   7   5       16.50       18.56      2.35 o 
   3   7   5        2.32        4.89      2.10 o 
   4   7   5       33.94       26.58      3.49 o 
   5   7   5       16.36       15.61      3.06 o 
   6   7   5       33.03       31.57      4.91 o 
  -6   8   5       12.84       22.04      4.27 o 
  -5   8   5        0.00       -0.65      2.18 o 
  -4   8   5        0.01        0.52      2.48 o 
  -3   8   5        0.55       -1.20      1.90 o 
  -2   8   5        1.72        2.56      2.07 o 
  -1   8   5        0.00        0.41      2.20 o 
   0   8   5        1.67        4.47      2.24 o 
   1   8   5        1.11        8.24      6.21 o 
   2   8   5        0.86       -0.62      1.80 o 
   3   8   5       18.86       19.18      4.91 o 
   4   8   5        7.67        8.63      3.56 o 
 -12   0   6       12.52        7.09      3.42 o 
 -10   0   6        3.78        9.59      7.73 o 
  -8   0   6      419.17      414.09     16.17 o 
  -6   0   6      214.33      211.79      8.32 o 
  -4   0   6      730.83      780.45     20.78 o 
  -2   0   6        0.04        1.66      1.71 o 
   0   0   6     1179.76     1232.93     21.40 o 
   2   0   6       22.33       32.19      2.63 o 
   4   0   6       61.77       67.28      7.60 o 
   6   0   6      313.84      320.07     14.44 o 
   8   0   6      204.37      211.98     15.01 o 
  10   0   6        5.26        3.05      3.72 o 
 -13   1   6        0.00       -0.39      1.84 o 
 -12   1   6        4.11        9.99      2.86 o 
 -11   1   6       18.20       28.53      3.40 o 
 -10   1   6        0.40        0.78      1.13 o 
  -9   1   6        7.71       12.46      1.71 o 
  -8   1   6       55.24       59.62      2.93 o 
  -7   1   6        2.59        2.21      1.01 o 
  -6   1   6        3.32        5.02      1.13 o 
  -5   1   6        0.09        0.65      0.45 o 
  -4   1   6      261.23      264.92      4.06 o 
  -3   1   6       48.59       47.01      1.39 o 
  -2   1   6      661.00      694.16     10.65 o 
  -1   1   6      445.89      414.40      5.95 o 
   0   1   6      398.47      425.25      6.20 o 
   1   1   6     1275.47     1262.88     37.58 o 
   2   1   6        8.48        9.28      0.95 o 
   3   1   6       64.99       70.41      2.91 o 
   4   1   6      498.12      483.47     12.07 o 
   5   1   6        7.18       15.29      2.21 o 
   6   1   6      473.23      455.22     13.43 o 
   7   1   6       21.70       28.69      3.41 o 
   8   1   6       49.72       50.57      4.62 o 
   9   1   6       14.48       17.97      3.46 o 
  10   1   6        0.97        7.31      3.02 o 
  11   1   6        0.29       -3.07      3.07 o 
 -13   2   6        3.78        2.24      2.70 o 
 -12   2   6        1.61        2.02      2.64 o 
 -11   2   6       17.68       19.06      3.07 o 
 -10   2   6       78.78       72.58      4.14 o 
  -9   2   6       39.38       33.12      4.11 o 
  -8   2   6       11.87       13.98      1.69 o 
  -7   2   6        1.41       -0.35      1.20 o 
  -6   2   6      192.06      192.63      4.86 o 
  -5   2   6        0.05       -1.27      1.27 o 
  -4   2   6      101.21      100.65      3.00 o 
  -3   2   6      182.55      211.36      3.41 o 
  -2   2   6      335.06      332.00      6.04 o 
  -1   2   6      324.81      343.50      5.48 o 
   0   2   6      508.54      496.66     11.16 o 
   1   2   6      325.20      302.97      8.73 o 
   2   2   6      554.02      561.65      8.12 o 
   3   2   6      267.61      266.33      4.35 o 
   4   2   6       47.34       54.83      3.79 o 
   5   2   6       88.01       73.52      4.18 o 
   6   2   6      460.69      467.23     14.16 o 
   7   2   6       56.39       55.02      4.29 o 
   8   2   6       95.37       88.00      5.82 o 
   9   2   6       11.12       19.24      3.68 o 
  10   2   6        4.62        3.73      2.69 o 
 -13   3   6        4.15        2.67      3.20 o 
 -12   3   6        4.49        1.05      2.27 o 
 -11   3   6        3.20        0.37      2.03 o 
 -10   3   6        3.00        1.19      1.79 o 
  -9   3   6        0.45        0.54      1.85 o 
  -8   3   6        3.41        3.57      1.43 o 
  -7   3   6       30.07       24.64      1.96 o 
  -6   3   6       23.07       25.22      1.87 o 
  -5   3   6       20.07       16.31      1.49 o 
  -4   3   6      553.88      551.42     10.01 o 
  -3   3   6      189.54      196.70      3.82 o 
  -2   3   6       92.33       87.66      2.67 o 
  -1   3   6       27.52       25.69      1.30 o 
   0   3   6        1.87       -0.01      0.75 o 
   1   3   6       28.17       29.08      1.47 o 
   2   3   6        0.02        0.95      0.73 o 
   3   3   6      172.68      174.60      4.73 o 
   4   3   6        0.00        2.97      2.66 o 
   5   3   6       68.24       73.19      4.51 o 
   6   3   6        9.02       12.88      4.05 o 
   7   3   6        8.71       14.42      2.86 o 
   8   3   6       14.68       18.02      3.40 o 
   9   3   6       13.98       14.13      3.48 o 
  10   3   6        0.01        3.45      2.70 o 
 -12   4   6       21.33       15.36      3.60 o 
 -11   4   6       15.31       19.97      3.74 o 
 -10   4   6       14.34       17.42      3.25 o 
  -9   4   6       43.38       48.71      4.51 o 
  -8   4   6       42.76       42.34      4.14 o 
  -7   4   6       25.45       36.21      7.16 o 
  -6   4   6      514.88      507.78     14.61 o 
  -5   4   6        3.41        8.70      2.78 o 
  -4   4   6      133.75      130.44      5.48 o 
  -3   4   6      545.10      532.74     11.65 o 
  -2   4   6       19.01       25.97      1.91 o 
  -1   4   6      247.54      220.76      5.30 o 
   0   4   6       24.76       22.30      1.95 o 
   1   4   6        0.00        0.83      0.79 o 
   2   4   6       11.98       15.34      1.80 o 
   3   4   6       51.69       47.70      2.28 o 
   4   4   6       35.84       34.76      2.65 o 
   5   4   6       86.60       82.17      3.97 o 
   6   4   6       10.32       13.50      2.68 o 
   7   4   6        2.17        1.90      2.03 o 
   8   4   6       27.20       29.76      3.89 o 
   9   4   6        9.25        9.15      3.26 o 
 -11   5   6        0.02       -0.14      2.51 o 
 -10   5   6       40.80       31.93      4.57 o 
  -9   5   6        0.83        8.69      5.79 o 
  -8   5   6        5.79       10.41      5.48 o 
  -7   5   6       40.16       45.90      4.46 o 
  -6   5   6      301.22      278.82     10.72 o 
  -5   5   6       11.44        6.84      2.21 o 
  -4   5   6      135.95      129.18      5.91 o 
  -3   5   6       29.83       34.46      3.29 o 
  -2   5   6      124.30      122.95      4.33 o 
  -1   5   6       14.66       16.58      1.43 o 
   0   5   6       17.35       21.05      1.67 o 
   1   5   6       88.19       94.32      3.26 o 
   2   5   6        8.81       16.69      2.26 o 
   3   5   6       23.10       31.57      2.17 o 
   4   5   6       10.87       11.95      1.65 o 
   5   5   6        0.13        1.44      1.39 o 
   6   5   6        0.30        0.61      1.88 o 
   7   5   6       10.41       10.54      2.96 o 
   8   5   6        2.25        1.99      2.87 o 
 -10   6   6        1.03        3.99      3.02 o 
  -9   6   6       19.32       16.05      3.88 o 
  -8   6   6       68.36       63.64      5.80 o 
  -7   6   6       56.23       48.42      4.86 o 
  -6   6   6       87.44       84.68      5.92 o 
  -5   6   6        4.44        9.61      3.06 o 
  -4   6   6       32.38       30.03      3.52 o 
  -3   6   6       22.93       25.49      3.18 o 
  -2   6   6       21.10       20.67      2.48 o 
  -1   6   6        4.14        8.19      2.41 o 
   0   6   6       53.61       56.56      3.35 o 
   1   6   6        0.22        1.32      1.14 o 
   2   6   6       16.02       17.93      1.87 o 
   3   6   6       31.10       37.43      3.56 o 
   4   6   6        0.66        1.56      1.25 o 
   5   6   6        1.42        5.39      3.83 o 
   6   6   6        0.02        4.68      3.02 o 
   7   6   6       10.78       11.63      5.02 o 
  -8   7   6        0.30        1.80      2.66 o 
  -7   7   6        3.94        3.42      2.66 o 
  -6   7   6        0.68        4.91      2.60 o 
  -5   7   6       64.23       58.29      5.45 o 
  -4   7   6       68.76       81.27      6.61 o 
  -3   7   6        0.44        2.71      2.08 o 
  -2   7   6        6.37        9.65      2.61 o 
  -1   7   6        4.60       16.10      4.84 o 
   0   7   6        8.55        7.51      1.85 o 
   1   7   6       11.51       11.58      2.11 o 
   2   7   6        0.03       -1.37      1.60 o 
   3   7   6       35.01       42.80      5.24 o 
   4   7   6        0.05        3.45      2.61 o 
   5   7   6        0.01        4.40      4.04 o 
   6   7   6        0.73       -2.31      3.94 o 
  -6   8   6        0.05        0.95      2.41 o 
  -5   8   6       38.21       43.13      5.14 o 
  -4   8   6        1.27        8.33      3.06 o 
  -3   8   6       13.48        5.11      2.72 o 
  -2   8   6        3.86        2.48      2.26 o 
  -1   8   6       10.68       11.30      4.61 o 
   0   8   6       11.93        8.36      3.46 o 
   1   8   6        1.43        5.79      4.23 o 
   2   8   6        9.93       15.31      4.18 o 
   3   8   6        3.58        6.67      3.49 o 
 -13   0   7       90.04      100.74     10.44 o 
 -11   0   7        9.06        5.10      3.22 o 
  -9   0   7      529.09      476.14     19.13 o 
  -7   0   7      313.67      299.78      7.88 o 
  -5   0   7      262.78      240.58      9.71 o 
  -3   0   7     1102.63     1046.61     20.39 o 
  -1   0   7      238.20      194.63      5.52 o 
   1   0   7       21.39       26.04      2.64 o 
   3   0   7      282.50      278.42     11.58 o 
   5   0   7      107.20      101.30      7.68 o 
   7   0   7      147.64      148.13     10.75 o 
   9   0   7        9.67        4.11      3.55 o 
 -13   1   7        3.43        2.06      2.96 o 
 -12   1   7       10.41        3.16      2.22 o 
 -11   1   7       42.83       38.93      3.91 o 
 -10   1   7       24.79       27.95      3.11 o 
  -9   1   7       92.68       84.60      3.66 o 
  -8   1   7        9.05       13.14      2.11 o 
  -7   1   7        6.17        7.84      1.76 o 
  -6   1   7        1.40        2.42      1.07 o 
  -5   1   7      188.24      174.02      3.29 o 
  -4   1   7      485.16      470.98      7.15 o 
  -3   1   7      489.35      481.54      8.97 o 
  -2   1   7      359.30      347.56      6.00 o 
  -1   1   7        0.01       -0.20      0.70 o 
   0   1   7      102.73       97.37      2.64 o 
   1   1   7        8.20       14.18      1.37 o 
   2   1   7       16.62       20.36      2.57 o 
   3   1   7      590.37      557.68     13.60 o 
   4   1   7       39.65       43.74      3.32 o 
   5   1   7      104.35      103.03      5.30 o 
   6   1   7      140.92      131.52      6.57 o 
   7   1   7        1.44        4.89      2.29 o 
   8   1   7        4.76        3.75      2.39 o 
   9   1   7       17.54       19.58      3.66 o 
  10   1   7        3.40        6.17      3.20 o 
 -13   2   7       10.42       15.11      4.65 o 
 -12   2   7       10.25        8.37      3.66 o 
 -11   2   7        0.15        2.86      2.74 o 
 -10   2   7        7.73        6.66      1.71 o 
  -9   2   7       41.40       44.42      3.10 o 
  -8   2   7       36.01       32.36      2.44 o 
  -7   2   7        3.74        6.75      1.78 o 
  -6   2   7      142.51      153.82      4.73 o 
  -5   2   7       77.58       86.99      3.21 o 
  -4   2   7      360.11      345.69      7.31 o 
  -3   2   7       12.97       14.96      1.08 o 
  -2   2   7       92.11      101.62      3.13 o 
  -1   2   7      189.15      184.01      4.20 o 
   0   2   7       34.12       28.33      1.42 o 
   1   2   7        2.30        1.13      0.73 o 
   2   2   7        0.00        0.19      0.58 o 
   3   2   7       59.26       57.26      2.85 o 
   4   2   7        0.02        0.85      1.44 o 
   5   2   7        9.50       16.79      2.73 o 
   6   2   7        9.90       17.94      3.08 o 
   7   2   7        8.83        7.58      2.60 o 
   8   2   7        3.18        0.26      1.82 o 
   9   2   7       17.88       30.31      4.41 o 
  10   2   7        0.01       -0.38      2.25 o 
 -12   3   7       19.30       19.30      4.76 o 
 -11   3   7        2.91        4.78      2.41 o 
 -10   3   7       11.82       14.00      4.02 o 
  -9   3   7        2.99        3.08      2.19 o 
  -8   3   7       11.38       13.23      1.87 o 
  -7   3   7       52.05       45.54      3.26 o 
  -6   3   7      124.38      121.57      4.52 o 
  -5   3   7      169.96      155.90      4.55 o 
  -4   3   7       11.44       12.10      1.51 o 
  -3   3   7      103.82      114.96      3.69 o 
  -2   3   7      150.35      150.68      4.19 o 
  -1   3   7        3.97        1.03      1.09 o 
   0   3   7       11.20       13.00      1.20 o 
   1   3   7        1.10        3.93      0.96 o 
   2   3   7        2.01        1.32      0.85 o 
   3   3   7        2.73        6.97      1.79 o 
   4   3   7       50.83       50.27      2.79 o 
   5   3   7       79.95       81.04      4.93 o 
   6   3   7       14.81       17.67      3.04 o 
   7   3   7       47.16       52.08      4.90 o 
   8   3   7       31.38       34.10      4.60 o 
   9   3   7        4.02        3.62      2.58 o 
 -12   4   7        4.11        8.27      4.38 o 
 -11   4   7        0.71        2.22      2.41 o 
 -10   4   7        8.44       19.25      4.24 o 
  -9   4   7        1.54        8.96      2.81 o 
  -8   4   7       14.48       15.80      2.93 o 
  -7   4   7      135.27      149.52      7.38 o 
  -6   4   7      257.94      276.11     10.15 o 
  -5   4   7       92.25       89.03      5.03 o 
  -4   4   7      226.14      228.10      8.15 o 
  -3   4   7      236.33      243.58      6.01 o 
  -2   4   7       13.65       15.45      1.81 o 
  -1   4   7      387.44      343.14      6.82 o 
   0   4   7      235.96      231.17      5.19 o 
   1   4   7        0.58        4.34      3.11 o 
   2   4   7       66.54       69.74      2.73 o 
   3   4   7       12.93       16.04      2.14 o 
   4   4   7       57.58       54.01      3.02 o 
   5   4   7       12.99       14.89      2.66 o 
   6   4   7        2.89        7.51      3.25 o 
   7   4   7        8.90       13.41      3.24 o 
   8   4   7        0.53        0.98      2.10 o 
   9   4   7        0.27       -1.43      2.53 o 
 -11   5   7        0.49        1.15      2.56 o 
 -10   5   7        0.78        6.07      5.15 o 
  -9   5   7        0.58        2.63      2.44 o 
  -8   5   7       21.50       20.39      3.42 o 
  -7   5   7       22.71       29.40      3.88 o 
  -6   5   7       11.57       16.06      3.79 o 
  -5   5   7       14.55       18.28      3.02 o 
  -4   5   7        3.30        3.18      1.91 o 
  -3   5   7      210.40      189.70      7.55 o 
  -2   5   7      101.72      106.46      5.12 o 
  -1   5   7       21.19       19.67      2.14 o 
   0   5   7       79.82       81.96      3.08 o 
   1   5   7        2.97        1.06      1.01 o 
   2   5   7        2.18        3.55      2.44 o 
   3   5   7       40.49       37.59      2.99 o 
   4   5   7        0.07        4.73      1.95 o 
   5   5   7       58.43       59.48      4.64 o 
   6   5   7        6.71       11.60      2.86 o 
   7   5   7        9.79        7.34      2.83 o 
   8   5   7        0.57        0.22      2.38 o 
  -9   6   7        0.38        2.95      2.65 o 
  -8   6   7       41.12       51.58      5.46 o 
  -7   6   7      114.50      113.20     10.52 o 
  -6   6   7       43.19       37.60      4.46 o 
  -5   6   7       66.31       80.25      6.57 o 
  -4   6   7       17.11       22.37      3.34 o 
  -3   6   7      161.45      140.10      7.01 o 
  -2   6   7       24.58       20.35      3.18 o 
  -1   6   7      189.28      179.68      8.14 o 
   0   6   7        0.93        4.65      2.21 o 
   1   6   7       45.65       48.97      3.31 o 
   2   6   7       53.54       53.92      3.01 o 
   3   6   7        6.71        8.75      2.12 o 
   4   6   7        0.17       -0.29      1.33 o 
   5   6   7        3.75        7.78      4.05 o 
   6   6   7        0.90        2.93      2.80 o 
  -8   7   7        3.52        6.03      3.32 o 
  -7   7   7        0.70       -1.28      3.17 o 
  -6   7   7       15.40        9.82      3.38 o 
  -5   7   7        2.99        5.02      2.65 o 
  -4   7   7       17.25       23.80      4.09 o 
  -3   7   7        1.33        0.90      1.93 o 
  -2   7   7       21.00       23.19      3.58 o 
  -1   7   7        5.20        5.38      4.26 o 
   0   7   7        0.81        0.50      1.58 o 
   1   7   7        2.05        4.00      1.95 o 
   2   7   7        5.05        3.61      1.80 o 
   3   7   7        5.01        9.22      3.77 o 
   4   7   7       22.23       29.59      6.58 o 
  -4   8   7        1.06        2.83      2.52 o 
  -3   8   7       19.38       20.30      7.83 o 
  -2   8   7        7.74       14.00      4.16 o 
  -1   8   7        0.29        2.38      2.98 o 
   0   8   7        0.00        3.76      3.21 o 
   1   8   7       11.08        8.89      3.81 o 
 -12   0   8       13.52       14.92      5.45 o 
 -10   0   8        3.43       16.30      3.77 o 
  -8   0   8       97.89       67.18      5.79 o 
  -6   0   8      126.32      111.95      7.05 o 
  -4   0   8        0.52       -1.01      1.01 o 
  -2   0   8       47.37       46.37      2.64 o 
   0   0   8      103.49       96.85      3.84 o 
   2   0   8      202.61      210.16     10.02 o 
   4   0   8      496.63      463.55     19.17 o 
   6   0   8       31.83       39.65      5.64 o 
   8   0   8       24.28       41.94     11.02 o 
 -13   1   8        0.19        1.67      3.03 o 
 -12   1   8        0.94       -0.23      1.84 o 
 -11   1   8        0.91       -0.55      1.82 o 
 -10   1   8        2.94        2.97      1.95 o 
  -9   1   8       67.65       56.19      4.15 o 
  -8   1   8        1.82        2.65      1.36 o 
  -7   1   8       11.42       15.63      1.76 o 
  -6   1   8        1.36        2.81      2.79 o 
  -5   1   8        7.73        8.23      1.41 o 
  -4   1   8        0.26       -0.31      0.64 o 
  -3   1   8       28.26       22.42      1.52 o 
  -2   1   8      250.53      272.53      5.46 o 
  -1   1   8        0.22        2.95      1.72 o 
   0   1   8        1.24       -0.18      0.63 o 
   1   1   8        2.42        7.32      2.55 o 
   2   1   8      138.11      139.09      8.33 o 
   3   1   8      102.52      101.69      5.01 o 
   4   1   8       47.26       46.38      3.73 o 
   5   1   8        1.05        0.64      1.63 o 
   6   1   8      368.77      327.65     19.88 o 
   7   1   8        5.31        8.30      2.76 o 
   8   1   8       65.95       59.29      5.59 o 
   9   1   8       11.82       10.65      3.66 o 
 -12   2   8       21.98       39.31      5.87 o 
 -11   2   8       27.09       35.47      5.39 o 
 -10   2   8        0.09        1.75      1.48 o 
  -9   2   8       41.04       40.60      2.86 o 
  -8   2   8       17.26       19.22      3.02 o 
  -7   2   8      160.10      152.69      5.17 o 
  -6   2   8      112.51      103.91      4.09 o 
  -5   2   8      111.47       98.17      4.38 o 
  -4   2   8      197.01      191.12      5.13 o 
  -3   2   8      165.15      158.54      4.74 o 
  -2   2   8       15.93       19.67      1.63 o 
  -1   2   8       26.00       28.27      1.55 o 
   0   2   8        0.46        1.34      0.82 o 
   1   2   8       34.31       36.04      2.10 o 
   2   2   8       77.27       72.25      2.86 o 
   3   2   8        5.62       12.20      4.30 o 
   4   2   8       17.19       19.84      2.81 o 
   5   2   8        2.53        8.45      2.90 o 
   6   2   8       29.13       40.61      5.30 o 
   7   2   8       27.04       24.13      3.79 o 
   8   2   8       11.16        3.01      2.56 o 
   9   2   8       17.25       12.59      3.82 o 
 -12   3   8       10.13       16.88      4.85 o 
 -11   3   8        1.91        1.02      5.33 o 
 -10   3   8       12.33       12.75      3.60 o 
  -9   3   8        3.42        4.57      2.12 o 
  -8   3   8        2.70        2.36      1.84 o 
  -7   3   8       87.03       85.01      3.62 o 
  -6   3   8      208.22      184.38      6.00 o 
  -5   3   8       25.13       23.62      2.56 o 
  -4   3   8      146.26      150.38      4.82 o 
  -3   3   8      203.16      209.61      5.89 o 
  -2   3   8      135.19      116.76      3.94 o 
  -1   3   8       60.21       59.82      2.35 o 
   0   3   8       15.36       13.20      1.33 o 
   1   3   8        7.74       10.70      2.24 o 
   2   3   8       17.81       25.35      2.51 o 
   3   3   8        5.73        6.43      2.48 o 
   4   3   8       11.19       12.88      2.62 o 
   5   3   8        1.87        3.75      2.25 o 
   6   3   8        0.19       -0.24      1.75 o 
   7   3   8        6.52        9.55      3.04 o 
   8   3   8        0.49        1.71      2.50 o 
 -11   4   8        7.54        8.04      3.27 o 
 -10   4   8       29.60       43.82      5.79 o 
  -9   4   8        1.12        0.30      1.75 o 
  -8   4   8        5.61        7.48      2.48 o 
  -7   4   8       31.82       29.85      6.08 o 
  -6   4   8       36.28       36.66      3.87 o 
  -5   4   8        4.34        3.86      1.98 o 
  -4   4   8      183.32      178.53      7.30 o 
  -3   4   8       21.96       19.58      2.01 o 
  -2   4   8        6.72        9.87      2.55 o 
  -1   4   8      243.59      208.05      5.14 o 
   0   4   8       89.89       82.62      3.08 o 
   1   4   8        1.09        2.67      1.19 o 
   2   4   8       19.47       24.59      1.88 o 
   3   4   8       38.16       40.58      4.21 o 
   4   4   8      196.43      190.42      8.11 o 
   5   4   8        9.13       13.82      3.85 o 
   6   4   8       14.20       12.79      3.20 o 
   7   4   8        4.51        9.10      3.64 o 
   8   4   8        2.45        3.95      2.97 o 
 -10   5   8        0.46        0.73      2.29 o 
  -9   5   8        0.37        5.07      2.67 o 
  -8   5   8        3.32        3.59      2.47 o 
  -7   5   8       35.58       41.74      5.19 o 
  -6   5   8      103.08       99.92      6.51 o 
  -5   5   8        3.80        8.36      4.50 o 
  -4   5   8       78.61       71.24      4.94 o 
  -3   5   8        3.48        8.40      2.48 o 
  -2   5   8        6.38        9.85      2.27 o 
  -1   5   8        3.31        2.41      1.15 o 
   0   5   8       29.79       21.90      1.89 o 
   1   5   8        1.15       -0.79      1.04 o 
   2   5   8        1.77        1.43      1.10 o 
   3   5   8       15.74       19.91      2.46 o 
   4   5   8        3.31        2.97      2.16 o 
   5   5   8        2.89        2.12      2.22 o 
   6   5   8        3.54       10.33      5.07 o 
   7   5   8        2.07        0.98      2.37 o 
  -9   6   8        0.48       -0.09      2.08 o 
  -8   6   8        4.14       11.23      4.17 o 
  -7   6   8        4.62        3.14      2.59 o 
  -6   6   8        0.70       -0.53      1.98 o 
  -5   6   8       28.48       35.76      4.15 o 
  -4   6   8       15.07       17.85      3.26 o 
  -3   6   8        0.53        3.75      2.25 o 
  -2   6   8        0.18        1.29      1.75 o 
  -1   6   8        6.75       11.40      3.52 o 
   0   6   8       41.83       32.51      4.05 o 
   1   6   8        3.67        1.39      2.34 o 
   2   6   8        0.02       -1.32      1.85 o 
   3   6   8       25.06       29.13      3.60 o 
   4   6   8       72.82       63.84      5.19 o 
   5   6   8       14.57       15.62      4.05 o 
  -7   7   8        1.03        2.04      2.72 o 
  -6   7   8        2.04        1.43      3.67 o 
  -5   7   8        7.63       20.75      5.26 o 
  -4   7   8       19.49       22.99      3.99 o 
  -3   7   8        1.33       -2.20      2.33 o 
  -2   7   8       29.75       33.81      4.36 o 
  -1   7   8       48.66       39.74      4.31 o 
   0   7   8        2.75        4.12      4.07 o 
   1   7   8        2.87        3.64      2.24 o 
   2   7   8       12.34       15.07      9.50 o 
   3   7   8       22.87       30.76     10.64 o 
 -11   0   9       36.42       36.25      8.50 o 
  -9   0   9        0.00        3.73      3.40 o 
  -7   0   9       55.46       51.05      5.10 o 
  -5   0   9      280.69      265.04      8.04 o 
  -3   0   9     1258.92     1202.04     27.36 o 
  -1   0   9       21.66       23.05      2.42 o 
   1   0   9      186.95      177.25      6.05 o 
   3   0   9      175.07      171.98     10.11 o 
   5   0   9        1.23        5.20      3.27 o 
   7   0   9       39.67       49.64      7.19 o 
 -12   1   9        6.17       12.37      4.32 o 
 -11   1   9        0.30        2.21      2.13 o 
 -10   1   9        1.50       -0.75      1.82 o 
  -9   1   9        8.25        5.18      2.22 o 
  -8   1   9        7.78       13.08      2.51 o 
  -7   1   9        4.21        8.02      1.74 o 
  -6   1   9       17.95       17.17      1.87 o 
  -5   1   9       23.07       31.06      2.57 o 
  -4   1   9      277.52      275.19      7.29 o 
  -3   1   9      309.99      311.77      6.77 o 
  -2   1   9       34.30       43.75      2.75 o 
  -1   1   9       56.88       58.63      2.45 o 
   0   1   9       52.74       48.43      2.16 o 
   1   1   9       55.95       48.49      3.65 o 
   2   1   9       22.47       18.43      2.63 o 
   3   1   9      112.97      100.03      5.24 o 
   4   1   9        0.18       -1.08      1.83 o 
   5   1   9       42.57       39.96      4.15 o 
   6   1   9       11.29        9.68      2.90 o 
   7   1   9       14.94       16.19      3.59 o 
   8   1   9       39.61       30.23      4.61 o 
 -12   2   9        5.02        5.97      3.71 o 
 -11   2   9        2.05        4.39      3.21 o 
 -10   2   9        6.48       10.62      2.62 o 
  -9   2   9        6.06        5.59      1.65 o 
  -8   2   9        1.44        0.26      1.58 o 
  -7   2   9       85.77       86.59      4.00 o 
  -6   2   9        5.16        4.01      1.48 o 
  -5   2   9      259.91      234.08      9.04 o 
  -4   2   9        0.90       -0.24      0.97 o 
  -3   2   9       81.46       76.50      3.53 o 
  -2   2   9       76.84       83.73      3.15 o 
  -1   2   9      257.30      262.55      5.93 o 
   0   2   9        3.49        6.01      1.91 o 
   1   2   9      182.74      184.51      5.49 o 
   2   2   9       35.18       36.78      3.45 o 
   3   2   9       69.58       64.55      4.49 o 
   4   2   9        4.75        9.74      3.51 o 
   5   2   9        8.10       13.80      3.49 o 
   6   2   9        0.14       -0.63      2.72 o 
   7   2   9        2.22       -1.97      2.42 o 
   8   2   9        0.02        0.15      2.10 o 
 -11   3   9        1.79        6.94      4.72 o 
 -10   3   9        5.14        5.87      3.05 o 
  -9   3   9       17.65        8.88      2.57 o 
  -8   3   9       15.49       22.62      3.34 o 
  -7   3   9       10.40       14.33      1.91 o 
  -6   3   9      173.82      179.97      7.98 o 
  -5   3   9      111.25      118.37      4.51 o 
  -4   3   9      263.36      259.38      7.26 o 
  -3   3   9        5.07        4.88      2.14 o 
  -2   3   9       11.41       14.66      1.50 o 
  -1   3   9        1.73        0.61      0.91 o 
   0   3   9        1.03        1.88      0.95 o 
   1   3   9        2.43        4.03      2.71 o 
   2   3   9       74.02       71.86      3.52 o 
   3   3   9        1.50        4.83      3.96 o 
   4   3   9        3.18        2.75      2.06 o 
   5   3   9        7.87       11.76      2.95 o 
   6   3   9        1.79        7.20      3.97 o 
   7   3   9        7.74        7.87      3.07 o 
 -11   4   9        7.20        4.48      3.73 o 
 -10   4   9        8.03        8.19      3.10 o 
  -9   4   9        7.27        8.69      3.11 o 
  -8   4   9        5.17        3.06      2.33 o 
  -7   4   9       52.76       53.79      6.81 o 
  -6   4   9        0.62        2.94      2.08 o 
  -5   4   9      148.12      145.83      6.90 o 
  -4   4   9      119.68      121.35      6.18 o 
  -3   4   9        0.70        1.16      1.84 o 
  -2   4   9       34.48       34.60      2.58 o 
  -1   4   9        0.10        1.20      0.97 o 
   0   4   9        2.15        1.81      1.12 o 
   1   4   9       80.97       79.21      3.25 o 
   2   4   9        0.31        0.93      1.28 o 
   3   4   9       28.38       36.42      4.40 o 
   4   4   9       38.88       43.81      4.96 o 
   5   4   9        9.81       24.73      3.82 o 
   6   4   9       11.61       16.13      3.64 o 
   7   4   9        0.86       -1.35      2.37 o 
 -10   5   9        4.46        5.64      3.30 o 
  -9   5   9        0.05        2.75      2.62 o 
  -8   5   9        3.04        1.21      2.77 o 
  -7   5   9        0.06       -1.05      2.13 o 
  -6   5   9        5.92       14.28      3.71 o 
  -5   5   9       28.54       38.57      4.06 o 
  -4   5   9        3.78       13.09      3.60 o 
  -3   5   9       87.36       96.94      5.87 o 
  -2   5   9        2.28        3.61      2.13 o 
  -1   5   9       94.76       76.58      4.64 o 
   0   5   9        0.01       -1.02      1.14 o 
   1   5   9       23.42       22.24      2.11 o 
   2   5   9        0.20       -0.72      1.45 o 
   3   5   9       12.10       15.32      4.64 o 
   4   5   9        1.07        3.59      2.44 o 
   5   5   9       12.84       11.89      4.14 o 
  -8   6   9       29.74       37.09      5.36 o 
  -7   6   9       23.03       25.65      4.14 o 
  -6   6   9        3.02        4.00      2.69 o 
  -5   6   9        6.72       11.01      3.14 o 
  -4   6   9        0.01       -0.93      2.08 o 
  -3   6   9        2.10        2.50      2.22 o 
  -2   6   9        0.39        6.49      4.15 o 
  -1   6   9       15.27        9.94      2.69 o 
   0   6   9        0.00       -1.19      1.78 o 
   1   6   9        8.13        8.33      3.15 o 
   2   6   9        1.46        2.43      3.59 o 
   3   6   9        0.23        3.63      2.79 o 
   4   6   9        0.45        1.59      3.89 o 
  -5   7   9        4.93        5.15      3.00 o 
  -4   7   9        0.13        1.56      2.43 o 
  -3   7   9        0.01        4.92      2.75 o 
  -2   7   9        0.89        1.35      2.25 o 
  -1   7   9        4.25        2.90      2.26 o 
   0   7   9        0.63       10.93      9.67 o 
   1   7   9        0.62        5.21      3.16 o 
 -12   0  10       36.50       53.69      7.49 o 
 -10   0  10       39.44       44.92      8.43 o 
  -8   0  10        0.15        2.73      2.60 o 
  -6   0  10       17.46       12.07      3.49 o 
  -4   0  10        0.44        3.54      1.46 o 
  -2   0  10       20.23       20.73      2.73 o 
   0   0  10      105.13      118.90      5.29 o 
   2   0  10        2.98        5.22      3.03 o 
   4   0  10       44.33       37.96      5.82 o 
   6   0  10        7.99        5.14      3.79 o 
 -12   1  10        0.10        1.08      2.75 o 
 -11   1  10        1.98        0.49      2.03 o 
 -10   1  10       12.99        9.26      2.94 o 
  -9   1  10        3.66       -0.70      1.81 o 
  -8   1  10       21.99       23.90      4.01 o 
  -7   1  10       77.18       72.84      3.82 o 
  -6   1  10        0.00        0.98      1.21 o 
  -5   1  10       55.54       61.61      3.21 o 
  -4   1  10      320.13      294.58      7.81 o 
  -3   1  10       23.64       24.45      1.85 o 
  -2   1  10      553.50      565.91     11.45 o 
  -1   1  10       86.75       85.68      3.20 o 
   0   1  10       12.13       14.83      1.55 o 
   1   1  10       41.05       45.71      7.31 o 
   2   1  10       56.90       62.73      4.36 o 
   3   1  10        0.38        2.24      1.89 o 
   4   1  10        7.35        0.08      1.66 o 
   5   1  10       12.06       12.99      3.16 o 
   6   1  10        0.12       -0.18      1.95 o 
   7   1  10        8.92       18.85      7.07 o 
 -11   2  10        0.05        0.18      2.46 o 
 -10   2  10        0.05       -3.01      3.02 o 
  -9   2  10       16.30       22.79      3.23 o 
  -8   2  10        9.75       15.48      2.30 o 
  -7   2  10       17.57       22.81      2.57 o 
  -6   2  10       59.43       62.06      3.40 o 
  -5   2  10       12.45       21.17      2.35 o 
  -4   2  10        0.40        5.37      2.13 o 
  -3   2  10       44.42       48.44      3.03 o 
  -2   2  10       16.39       23.95      1.92 o 
  -1   2  10       98.31       89.86      3.42 o 
   0   2  10       25.20       22.65      2.37 o 
   1   2  10        0.80        0.77      1.09 o 
   2   2  10       14.68       16.94      3.20 o 
   3   2  10        0.00       -0.78      2.45 o 
   4   2  10        0.33        1.16      2.48 o 
   5   2  10        0.10       -1.33      2.18 o 
   6   2  10       14.10       19.76      3.85 o 
   7   2  10       19.17       18.21      4.24 o 
 -11   3  10       15.55       26.49     15.93 o 
 -10   3  10        0.04        1.80      2.65 o 
  -9   3  10        0.00       -1.72      2.47 o 
  -8   3  10        0.07        1.34      1.80 o 
  -7   3  10       18.72       27.02      3.25 o 
  -6   3  10        6.36        3.00      1.68 o 
  -5   3  10        5.95        8.83      2.13 o 
  -4   3  10        6.87       13.78      2.45 o 
  -3   3  10       10.63       18.92      2.20 o 
  -2   3  10       22.08       19.84      2.24 o 
  -1   3  10       24.92       24.32      2.01 o 
   0   3  10       11.09       10.78      1.59 o 
   1   3  10       18.79       12.62      2.73 o 
   2   3  10       11.42       13.89      3.29 o 
   3   3  10       13.93       14.48      2.83 o 
   4   3  10        3.41        1.92      2.08 o 
   5   3  10       25.96       35.77      4.91 o 
   6   3  10       16.14       17.68      3.86 o 
 -10   4  10        7.45        6.87      4.01 o 
  -9   4  10        2.86        2.52      2.60 o 
  -8   4  10        4.66        6.82      2.86 o 
  -7   4  10       19.83       20.80      3.54 o 
  -6   4  10        1.18        0.39      1.61 o 
  -5   4  10       10.63       15.66      3.04 o 
  -4   4  10       21.60       31.25      5.51 o 
  -3   4  10        1.30        1.70      1.37 o 
  -2   4  10        2.19        6.07      1.79 o 
  -1   4  10       76.85       74.62      5.82 o 
   0   4  10       36.67       31.16      2.51 o 
   1   4  10       37.69       33.94      2.92 o 
   2   4  10        4.21        4.95      2.90 o 
   3   4  10       29.08       38.27      4.16 o 
   4   4  10        0.54        3.61      2.30 o 
   5   4  10        1.20        4.18      2.73 o 
  -9   5  10        3.68        4.23      3.21 o 
  -8   5  10        8.47        8.49      3.29 o 
  -7   5  10        0.00        9.41      5.56 o 
  -6   5  10        8.44        3.83      2.57 o 
  -5   5  10        1.16        2.42      2.24 o 
  -4   5  10       11.82       13.81      3.11 o 
  -3   5  10        6.71        6.84      2.50 o 
  -2   5  10        2.63        2.41      1.98 o 
  -1   5  10        0.47        1.73      1.86 o 
   0   5  10        5.10        3.68      4.02 o 
   1   5  10        0.00        0.46      1.61 o 
   2   5  10        3.39        2.65      2.10 o 
   3   5  10        0.15        1.31      2.14 o 
   4   5  10       12.89        9.17      3.32 o 
  -7   6  10       17.62       24.07      4.63 o 
  -6   6  10       14.57        9.27      3.35 o 
  -5   6  10        0.62        1.49      2.94 o 
  -4   6  10       10.72       12.85      3.48 o 
  -3   6  10        9.15        7.28      2.92 o 
  -2   6  10        0.02       -0.33      1.76 o 
  -1   6  10        0.67        0.39      1.82 o 
   0   6  10        5.21        1.46      2.64 o 
   1   6  10       31.57       42.72      7.83 o 
   2   6  10        0.78        3.30      5.79 o 
 -11   0  11        4.62        0.18      2.45 o 
  -9   0  11        0.75        2.40      4.82 o 
  -7   0  11       27.23       26.80      5.27 o 
  -5   0  11        3.85        7.86      3.14 o 
  -3   0  11       34.19       36.90      3.36 o 
  -1   0  11       12.70       20.73      2.74 o 
   1   0  11        3.41        2.23      2.77 o 
   3   0  11       11.62       16.76      6.71 o 
   5   0  11        2.56        9.15      4.48 o 
 -11   1  11        4.73       14.08      4.53 o 
 -10   1  11        0.52       -0.71      1.93 o 
  -9   1  11        6.38        6.16      2.49 o 
  -8   1  11        0.17        2.15      2.03 o 
  -7   1  11        0.28        0.45      1.60 o 
  -6   1  11        6.17        9.38      1.99 o 
  -5   1  11        0.43       -0.28      1.12 o 
  -4   1  11        0.47       -0.32      1.79 o 
  -3   1  11       55.43       51.28      2.79 o 
  -2   1  11       98.23       95.06      3.81 o 
  -1   1  11      111.27      118.66      4.29 o 
   0   1  11        2.61        5.03      1.60 o 
   1   1  11      201.53      190.27      8.54 o 
   2   1  11        0.99       -0.52      1.81 o 
   3   1  11       43.06       42.68      4.76 o 
   4   1  11        9.99       10.02      2.86 o 
   5   1  11        0.81        0.76      2.15 o 
   6   1  11        5.64        6.91      3.32 o 
 -10   2  11        2.88        1.78      2.99 o 
  -9   2  11        7.35        7.41      3.64 o 
  -8   2  11       19.35       27.66      3.59 o 
  -7   2  11        0.29        2.52      1.63 o 
  -6   2  11       21.93       17.02      2.44 o 
  -5   2  11        4.57        0.81      1.28 o 
  -4   2  11        1.87        3.68      1.60 o 
  -3   2  11       74.19       79.11      4.13 o 
  -2   2  11        4.27        7.94      2.33 o 
  -1   2  11       11.93       10.75      2.36 o 
   0   2  11       45.42       43.62      3.06 o 
   1   2  11       15.72       17.51      3.66 o 
   2   2  11       29.35       27.78      3.53 o 
   3   2  11        0.21       -0.34      1.86 o 
   4   2  11        1.40        1.50      2.21 o 
   5   2  11       40.64       38.03      5.02 o 
 -10   3  11        1.31        0.65      2.54 o 
  -9   3  11        9.72       14.03      4.14 o 
  -8   3  11       10.40       12.33      3.81 o 
  -7   3  11       30.83       30.15      6.80 o 
  -6   3  11        4.25       11.53      3.71 o 
  -5   3  11       31.27       36.47      3.11 o 
  -4   3  11       10.99        9.66      2.12 o 
  -3   3  11        2.64        3.46      1.79 o 
  -2   3  11       91.36       85.62      4.94 o 
  -1   3  11      263.69      242.69      8.22 o 
   0   3  11       53.09       55.42      3.69 o 
   1   3  11       53.45       52.04      4.47 o 
   2   3  11        0.29       -2.14      2.14 o 
   3   3  11        0.76        1.23      2.11 o 
   4   3  11        0.07        0.51      2.10 o 
   5   3  11        0.54        1.17      2.38 o 
  -9   4  11        6.43        4.07      3.59 o 
  -8   4  11        4.99        1.78      2.40 o 
  -7   4  11        2.69        2.31      2.41 o 
  -6   4  11        0.26        2.14      2.21 o 
  -5   4  11        1.05        0.68      1.83 o 
  -4   4  11        9.26       17.02      3.10 o 
  -3   4  11        6.72        7.77      2.44 o 
  -2   4  11        1.02        2.05      1.57 o 
  -1   4  11       35.95       37.36      3.77 o 
   0   4  11       25.60       24.03      3.37 o 
   1   4  11        6.55       10.60      3.35 o 
   2   4  11       11.97       17.78      3.62 o 
   3   4  11       13.08       14.14      3.53 o 
   4   4  11        6.24        6.53      3.18 o 
  -7   5  11       21.16       19.14      4.05 o 
  -6   5  11        2.52        3.35      2.57 o 
  -5   5  11       46.10       51.76      5.46 o 
  -4   5  11        0.11        2.33      2.38 o 
  -3   5  11        5.48        3.78      2.50 o 
  -2   5  11        5.93        5.82      2.64 o 
  -1   5  11        2.61        2.32      2.73 o 
   0   5  11        0.40       -0.17      2.81 o 
   1   5  11       10.60        3.42      4.75 o 
   2   5  11        0.34        3.10      4.36 o 
  -4   6  11        1.57       -0.59      2.18 o 
  -3   6  11       13.42        9.82      3.14 o 
  -2   6  11        4.93        8.22      3.86 o 
  -1   6  11       17.30       19.76      6.21 o 
 -10   0  12        3.57       -1.08      3.22 o 
  -8   0  12       42.14       45.54      6.44 o 
  -6   0  12        4.67        9.51      8.73 o 
  -4   0  12      111.37       93.76      8.65 o 
  -2   0  12        4.97        4.48      2.11 o 
   0   0  12        3.11       15.53     11.02 o 
   2   0  12       48.75       50.53      7.65 o 
   4   0  12       47.78       49.09      8.24 o 
 -10   1  12       11.73       18.76      4.91 o 
  -9   1  12       11.28       19.97      5.00 o 
  -8   1  12        7.90       13.16      3.81 o 
  -7   1  12        0.02       -0.56      1.90 o 
  -6   1  12        0.63        1.35      1.94 o 
  -5   1  12       11.72        9.92      2.78 o 
  -4   1  12        1.16        0.86      1.42 o 
  -3   1  12        2.37        1.90      1.81 o 
  -2   1  12       31.81       32.78      2.66 o 
  -1   1  12        1.04        2.24      2.10 o 
   0   1  12       41.93       44.57      4.27 o 
   1   1  12        0.01        1.47      2.09 o 
   2   1  12        1.83        2.82      2.32 o 
   3   1  12       21.99       27.33      4.14 o 
   4   1  12        2.22        6.56      3.14 o 
  -9   2  12       10.46        7.65      3.95 o 
  -8   2  12        1.66        0.04      2.20 o 
  -7   2  12       11.46       13.39      4.21 o 
  -6   2  12        0.03       -0.25      1.63 o 
  -5   2  12       23.00       29.92      3.08 o 
  -4   2  12       14.04       21.57      3.02 o 
  -3   2  12       30.43       33.49      3.72 o 
  -2   2  12       44.65       35.78      3.08 o 
  -1   2  12       38.14       31.20      3.60 o 
   0   2  12        0.00        0.94      1.76 o 
   1   2  12        0.04        3.47      2.35 o 
   2   2  12       12.31       13.32      3.14 o 
   3   2  12        0.21        1.47      2.23 o 
   4   2  12        5.79        3.49      3.02 o 
  -8   3  12       12.42       13.12      5.40 o 
  -7   3  12        8.23       41.86     14.45 o 
  -6   3  12       13.62       12.26      3.08 o 
  -5   3  12       53.52       47.51      4.56 o 
  -4   3  12       26.31       31.28      3.27 o 
  -3   3  12        4.20        5.08      2.12 o 
  -2   3  12        0.19       -1.60      1.97 o 
  -1   3  12       34.12       36.04      5.06 o 
   0   3  12        5.45       12.18      6.46 o 
   1   3  12       24.65       27.17      5.09 o 
   2   3  12        4.41        1.93      2.25 o 
   3   3  12        1.66        1.13      2.26 o 
  -7   4  12        0.46       -2.36      3.14 o 
  -6   4  12        2.81        2.88      2.59 o 
  -5   4  12        0.02       -0.89      2.18 o 
  -4   4  12        8.47        9.93      3.05 o 
  -3   4  12        1.71        3.49      2.26 o 
  -2   4  12       11.26        8.23      3.31 o 
  -1   4  12       16.89       23.74      6.32 o 
   0   4  12        4.72        2.28      4.72 o 
   1   4  12        3.29       11.10      6.51 o 
   2   4  12        0.01        1.01      2.83 o 
  -4   5  12        1.79        3.28      2.65 o 
  -3   5  12        2.34        2.73      2.86 o 
  -2   5  12       24.31       20.91      6.34 o 
  -1   5  12        0.95       -0.63      3.19 o 
  -7   0  13       41.23       39.20     10.88 o 
  -5   0  13       10.26        6.68      3.32 o 
  -3   0  13       15.32       28.06      5.14 o 
  -1   0  13        3.46        4.77      3.55 o 
   1   0  13        0.11        6.04      5.35 o 
  -8   1  13        2.32        1.83      2.41 o 
  -7   1  13       24.31       28.97      4.13 o 
  -6   1  13        2.00        0.99      2.05 o 
  -5   1  13        7.87        9.88      2.91 o 
  -4   1  13       21.16       28.55      3.72 o 
  -3   1  13      126.10      122.21      6.26 o 
  -2   1  13        2.06        4.61      3.17 o 
  -1   1  13       19.19       20.64      4.26 o 
   0   1  13        0.14        1.40      2.09 o 
   1   1  13        3.31        3.50      2.53 o 
   2   1  13        1.01        7.45      3.18 o 
  -7   2  13        3.97       16.62      7.22 o 
  -6   2  13        7.70        6.97      3.53 o 
  -5   2  13        1.49        1.89      2.12 o 
  -4   2  13        5.97        6.89      2.32 o 
  -3   2  13       10.88       18.00      3.22 o 
  -2   2  13        0.67        1.37      2.40 o 
  -1   2  13       31.55       41.30      5.71 o 
   0   2  13        0.74        4.28      3.13 o 
   1   2  13        3.04        2.11      2.93 o 
   2   2  13        2.56        2.17      3.02 o 
  -6   3  13        0.27        4.65      4.36 o 
  -5   3  13        6.37        6.66      3.64 o 
  -4   3  13        4.12        3.63      2.51 o 
  -3   3  13        9.97       13.53      6.10 o 
  -2   3  13        6.45        4.93      3.03 o 
  -1   3  13        1.73       11.00      8.80 o 
   0   3  13       14.57       15.53      5.64 o 
  -6   0  14       55.94       64.93      8.29 o 
  -4   0  14        0.03       -4.86      6.10 o 
  -2   0  14       17.57       20.00      9.42 o 
  -5   1  14        0.52        2.29      2.95 o 
  -4   1  14       10.65        4.95      4.09 o 
  -3   1  14        0.27       -0.04      3.25 o 
  -2   1  14       16.63        7.57      4.56 o 
  -1   1  14        8.16       10.43      8.14 o 
                                                 
